# Supplementary material for: Cancer cell-intrinsic biosynthesis of itaconate promotes tumor immunogenicity
Source: EMBO J. 2024 Sep 30;43(22):5530–47. doi: 10.1038/s44318-024-00217-y (PMC11574104; doi:10.1038/s44318-024-00217-y)
Supplement: Supplementary file 3 — Dataset EV1 [file 44318_2024_217_MOESM3_ESM.xlsx]

## Sheet: Compounds-N
Checked	Name	Formula	Annot. Source: Predicted Compositions	Annot. Source: mzCloud Search	Annot. Source: Metabolika Search	Annot. Source: ChemSpider Search	Annot. DeltaMass [ppm]	Annotation MW	m/z	RT [min]	# ChemSpider Results	# mzCloud Results	mzCloud Best Match	mzCloud Best Match Confidence	mzCloud Best Sim. Match	mzCloud Best Tree Match	# Usable QC	RSD QC Areas [%]	RSD Corr. QC Areas [%]	MS2	Reference Ion	Norm. Area: D1_n.raw (F2)	Norm. Area: D3_n.raw (F4)	Norm. Area: D4_n.raw (F5)	Norm. Area: D5_n.raw (F6)	Norm. Area: N2_n.raw (F8)	Norm. Area: N3_n.raw (F9)	Norm. Area: N4_n.raw (F10)	Norm. Area: N5_n.raw (F11)	Norm. Area: Blank_01_n.raw (F1)	Norm. Area: QC_01_n.raw (F12)	Norm. Area: QC_02_n.raw (F13)	Norm. Area: QC_03_n.raw (F14)	Group CV [%]: D	Group CV [%]: N
FALSE	Propionic acid	C3 H6 O2	Full match	No results	Full match	Full match	-0.17	74.0368	73.0295	6.526	9	0					3	18	8	DDA for preferred ion	[M-H]-1	5.22476e+07	3.39406e+07	4.45111e+07	1.36949e+08	1.04667e+07	3.47632e+08	4.21232e+08	1.26701e+07	9.30414e+06	3.04888e+07	2.62575e+07	3.03748e+07	85.0644	92.0323
FALSE	Glycine	C2 H5 N O2	Full match	Full match	Full match	Partial match	0.35	75.032	74.0248	6.309	6	2	99	10		10	3	18	6	DDA for preferred ion	[M-H]-1	7.24077e+08	7.23187e+08	8.26447e+08	8.12101e+08	5.87058e+06	1.20872e+09	1.25284e+09	2.94872e+07	4.74803e+06	1.18419e+08	1.19845e+08	1.32216e+08	55.0143	89.2961
FALSE	Sulfite	H2 O3 S	No results	No results	Full match	No results	-0.14	81.9725	80.9652	1.557	0	0					3	24	9	No MS2	[M-H]-1	8.9231e+06	7.09498e+06	8.67676e+06	7.66936e+06	35129.1	5.33337e+06	8.05262e+06	391163	13714.5	77682.7	91774.2	88949.3	50.7392	101.906
FALSE	imidazolinone	C3 H4 N2 O	Full match	No results	No results	Full match	0.65	84.0324	83.0251	0.809	2	0					3	8	3	DDA for preferred ion	[M-H]-1	6.86835e+06	1.17251e+07	1.0797e+07	1.05455e+07	7.89536e+06	1.27044e+07	1.22664e+07	7.96064e+06	2.516e+06	4.43053e+06	4.47022e+06	4.1987e+06	21.8228	25.8336
FALSE	Pyruvic acid	C3 H4 O3	Full match	Full match	Full match	Full match	0.17	88.016	87.0088	1.595	6	1	97.4	9.9		9.9	3	1	0	DDA for preferred ion	[M-H]-1	6.94968e+08	6.97814e+08	7.44375e+08	6.23892e+08	1.72441e+08	6.17996e+08	6.51465e+08	2.72478e+08	1.66682e+07	3.35694e+08	3.34981e+08	3.36961e+08	30.2336	47.752
FALSE	L-Lactic acid	C3 H6 O3	Full match	Full match	Full match	Full match	0.48	90.0317	89.0245	3.647	13	2	100	10		10	3	5	2	DDA for preferred ion	[M-H]-1	1.97195e+11	1.79453e+11	1.83838e+11	1.64317e+11	1.27268e+09	1.65939e+11	1.67342e+11	9.05114e+09	7.29987e+08	4.96227e+10	5.13045e+10	4.96588e+10	52.2384	87.8553
FALSE	2-(Methylthio)ethanol	C3 H8 O S	Full match	No results	No results	Full match	-3.19	92.0296	91.022	0.692	3	0					3	19	7	DDA for preferred ion	[M-H]-1	170910	192626	184589	387715	67025.3	115945	172494	73315.5	159574	4.42647e+06	4.55013e+06	5.04329e+06	61.2628	44.134
FALSE	Sulfate	H2 O4 S	No results	No results	Full match	No results	0.18	97.9674	96.9601	6.716	0	0					3	5	2	DDA for preferred ion	[M-H]-1	2.25657e+09	2.12204e+09	2.62093e+09	2.61048e+09	3.82585e+07	2.07533e+09	2.19452e+09	6.11451e+07	1.32884e+07	3.05644e+08	3.12269e+08	3.00888e+08	53.2047	88.064
FALSE		C3 H2 N2 O2	Full match	No results	No results	No results	0.12	98.0116	97.0044	1.17	0	0					3	3	1	DDA for preferred ion	[M-H]-1	2.50444e+07	2.42523e+07	2.56907e+07	2.67992e+07	955193	1.70719e+07	1.90888e+07	2.60695e+06	56621.6	1.19536e+07	1.20033e+07	1.17102e+07	43.5783	77.4775
FALSE	Hymexazol	C4 H5 N O2	Full match	No results	No results	Full match	0.33	99.032	98.0248	7.535	3	0					2	15	6	DDA for preferred ion	[M-H]-1	8.19617e+07	7.73321e+07	8.42574e+07	1.02701e+08	1.49194e+07	8.06562e+07	7.93091e+07	2.44117e+07	1.64819e+07	1.50925e+08	1.4179e+08	1.59043e+08	44.2482	59.5012
FALSE	DL-3-Aminoisobutyric acid	C4 H9 N O2	Full match	Full match	Partial match	Not the top hit	0.29	103.063	102.056	7.271	21	3	60.2	44.5		44.5	3	12	4	DDA for preferred ion	[M-H]-1	1.09449e+08	9.27669e+07	1.05469e+08	1.04673e+08	4.79233e+06	1.08049e+08	1.20634e+08	8.5343e+06	4.9547e+06	2.46434e+07	2.48421e+07	2.66092e+07	52.3125	82.979
FALSE	4-Hydroxybutyric acid (GHB)	C4 H8 O3	Full match	Full match	No results	Not the top hit	0.48	104.047	103.04	2.895	15	2	82.6	9.1		9.2	3	6	3	DDA for preferred ion	[M-H]-1	2.16717e+08	2.06355e+08	2.13245e+08	2.18269e+08	6.39803e+06	2.3828e+08	2.64928e+08	1.42192e+07	4.66185e+06	4.46576e+07	4.62278e+07	4.69135e+07	51.5632	85.4222
FALSE	Beta-Hydroxybutyric acid	C4 H8 O3	Full match	No results	No results	Full match	0.52	104.047	103.04	3.995	15	0					3	7	3	DDA for preferred ion	[M-H]-1	8.71478e+07	8.15307e+07	7.89747e+07	8.34667e+07	3.19911e+06	1.08285e+08	1.1028e+08	7.01433e+06	1.02543e+06	2.35558e+07	2.41722e+07	2.47951e+07	49.3653	84.3786
FALSE		C4 H8 O3	Full match	Full match	No results	Full match	0.57	104.047	103.04	4.201	15	1	88.7	9.4		9.4	3	12	5	DDA for preferred ion	[M-H]-1	8.67261e+07	1.03646e+08	9.03031e+07	1.04409e+08	2.45561e+06	8.96163e+07	1.06594e+08	5.59628e+06	1.67039e+06	1.76967e+07	1.78273e+07	1.61466e+07	54.1577	86.0676
FALSE	L-Serine	C3 H7 N O3	Full match	Full match	Full match	Full match	1.01	105.043	104.035	6.315	3	1	54.8	7.7		8.8	3	6	2	DDA for preferred ion	[M-H]-1	5.12831e+08	8.12547e+08	1.01907e+09	9.1951e+08	323474	6.64258e+08	7.16998e+08	257980	156801	8.99223e+07	8.97161e+07	9.32988e+07	62.7753	91.5687
FALSE	Uracil	C4 H4 N2 O2	Full match	No results	Full match	Full match	0.18	112.027	111.02	2.37	3	0					3	21	8	DDA for preferred ion	[M-H]-1	8.58723e+07	6.76088e+07	8.53651e+07	7.68193e+07	2.95426e+07	6.63909e+08	6.56768e+08	5.24503e+07	2.70192e+07	8.10829e+07	8.6543e+07	7.30462e+07	32.934	82.4873
FALSE	Uracil	C4 H4 N2 O2	Full match	No results	Full match	Full match	0.74	112.027	111.02	1.506	3	0					3	28	9	DDA for preferred ion	[M-H]-1	3.19709e+07	3.2408e+07	3.25716e+07	1.9264e+07	5.82276e+07	3.5617e+08	2.99045e+08	8.73582e+07	1.83415e+07	4.61191e+07	5.04217e+07	5.51729e+07	20.8027	63.3094
FALSE	3-(METHYLNITROSAMINO)PROPIONITRILE	C4 H7 N3 O	Full match	No results	No results	Full match	0.82	113.059	112.052	2.55	2	0					3	3	2	DDA for preferred ion	[M-H]-1	1.83351e+08	1.82467e+08	1.76173e+08	1.70086e+08	1.84311e+07	1.83085e+08	2.02527e+08	2.85147e+07	2.1497e+06	9.82209e+07	1.01307e+08	1.00223e+08	36.2857	74.8644
FALSE	2-Oxo-4-pentenoic acid	C5 H6 O3	Full match	No results	Full match	Full match	0.88	114.032	113.025	2.097	8	0					3	6	2	DDA for preferred ion	[M-H]-1	9.49507e+08	1.27855e+09	1.43157e+09	6.17532e+08	7.98688e+07	9.55911e+08	9.95283e+08	1.47303e+08	7.79759e+06	4.5392e+08	4.4319e+08	4.35342e+08	49.4647	74.7443
FALSE	2-Oxo-4-pentenoic acid	C5 H6 O3	Full match	No results	Full match	Full match	1.14	114.032	113.025	6.245	8	0					3	4	2	DDA for preferred ion	[M-H]-1	3.0724e+07	8.95734e+07	3.48363e+07	3.12459e+07	7.19581e+06	3.96902e+07	3.37723e+07	1.22774e+07	7.5186e+06	3.41775e+07	3.30854e+07	3.34407e+07	74.634	57.317
FALSE	Dihydrouracil	C4 H6 N2 O2	Full match	No results	Full match	Full match	0.88	114.043	113.036	7.029	8	0					2	19	6	DDA for preferred ion	[M-H]-1	1.1975e+08	1.20727e+08	1.08374e+08	1.20021e+08	6.2715e+06	1.36476e+08	1.75031e+08	1.77768e+07	6.06498e+06	5.11585e+07	5.81553e+07	5.4068e+07	51.3595	82.5381
FALSE		C3 H5 N3 O2	Full match	No results	No results	No results	0.37	115.038	114.031	1.168	0	0					3	3	1	DDA for preferred ion	[M-H]-1	1.15792e+08	1.16422e+08	1.20934e+08	1.26358e+08	4.28507e+06	7.95664e+07	9.26659e+07	1.54815e+07	318327	5.88966e+07	5.89323e+07	5.76199e+07	42.3892	75.8169
FALSE	Formylpyruvate	C4 H4 O4	Full match	No results	Partial match	Full match	0.83	116.011	115.004	6.595	5	0					3	4	2	DDA for preferred ion	[M-H]-1	4.41835e+07	3.40429e+07	5.49437e+07	5.26138e+07	9.73466e+07	3.66105e+06	4.21297e+06	1.41467e+07	1.1897e+07	3.23375e+07	3.34802e+07	3.3151e+07	26.0402	167.089
FALSE	Levulinic acid	C5 H8 O3	Full match	Full match	Partial match	Partial match	0.55	116.047	115.04	1.142	15	2	67.4	8.4		44.8	3	1	0	DDA for preferred ion	[M-H]-1	7.03016e+07	6.57088e+07	6.59606e+07	6.52564e+07	2.32373e+07	3.15896e+07	4.05501e+07	2.91742e+07	1.09827e+07	4.43321e+07	4.40663e+07	4.40439e+07	6.95338	20.8564
FALSE	Aceturic acid	C4 H7 N O3	Full match	No results	Partial match	Full match	0.56	117.043	116.035	1.144	6	0					3	7	3	DDA for preferred ion	[M-H]-1	1.03015e+08	1.01451e+08	1.06058e+08	7.67135e+07	7.12366e+06	7.29822e+07	1.23604e+08	5.47497e+06	2.67484e+06	1.74316e+07	1.76788e+07	1.67005e+07	55.0109	86.9615
FALSE	5-Aminovaleric acid	C5 H11 N O2	Full match	Full match	Full match	Full match	0.57	117.079	116.072	5.843	14	1	96.4	9.8		9.8	3	20	7	DDA for preferred ion	[M-H]-1	1.42944e+09	1.38552e+09	1.39306e+09	1.32677e+09	2.87316e+07	1.15034e+09	1.25535e+09	1.07099e+08	3.18592e+07	3.22965e+08	3.44481e+08	3.68817e+08	52.3062	83.1781
FALSE	Succinic acid	C4 H6 O4	Full match	Full match	Full match	Partial match	0.96	118.027	117.019	6.515	9	2	87.4	9.4		49.5	3	15	6	DDA for preferred ion	[M-H]-1	2.78614e+09	2.12257e+09	5.01865e+09	3.16846e+09	3.58622e+07	7.02321e+09	7.75422e+09	1.6954e+08	2.31319e+07	3.57173e+08	3.27278e+08	3.68201e+08	66.4391	92.0414
FALSE	Ethyl lactate	C5 H10 O3	Full match	No results	No results	Full match	0.97	118.063	117.056	3.117	18	0					3	9	3	DDA for preferred ion	[M-H]-1	1.45837e+08	1.38615e+08	1.43665e+08	1.50729e+08	2.96622e+06	1.84229e+08	2.03812e+08	1.01567e+07	3.43166e+06	3.32715e+07	3.52074e+07	3.51402e+07	50.0678	86.4571
FALSE	Homoserine	C4 H9 N O3	Full match	No results	Full match	Full match	1.04	119.058	118.051	6.34	17	0					3	14	5	DDA for preferred ion	[M-H]-1	8.65035e+08	1.19424e+09	1.36162e+09	1.17964e+09	118675	1.1548e+09	1.12991e+09	1.42316e+07	115512	1.56425e+08	1.64675e+08	1.71692e+08	59.1975	90.8445
FALSE	D-Erythrose	C4 H8 O4	Full match	No results	No results	Full match	0.8	120.042	119.035	2.077	12	0					3	4	2	DDA for preferred ion	[M-H]-1	7.3962e+08	3.75503e+08	6.64853e+08	7.00513e+08	2.75493e+08	6.20017e+08	6.25985e+08	3.53416e+08	2.25469e+08	6.19086e+08	6.24765e+08	6.05878e+08	25.3229	59.2388
FALSE		C2 H3 N O3 S	Full match	No results	No results	No results	0.65	120.983	119.976	6.364	0	0					3	7	3	DDA for preferred ion	[M-H]-1	6.46328e+07	5.27988e+07	8.64498e+07	9.80192e+07	116497	9.59777e+07	3.86282e+07	692441	119843	1.33613e+07	1.29373e+07	1.27127e+07	62.7338	109.113
FALSE	4-Hydroxybenzaldehyde	C7 H6 O2	Full match	Full match	Full match	Full match	0.79	122.037	121.03	1.59	7	2	82.3	9.1		9.1	3	24	9	DDA for preferred ion	[M-H]-1	1.42396e+07	1.42368e+07	1.29453e+07	8.1186e+06	1.53697e+08	2.15397e+06	5.50925e+06	2.14107e+08	1.18131e+07	2.33876e+07	2.69898e+07	2.27379e+07	68.3636	129.982
FALSE	sulfoacetaldehyde	C2 H4 O4 S	Full match	No results	Full match	Full match	0.99	123.983	122.976	1.911	1	0					3	28	11	DDA for preferred ion	[M-H]-1	4.413e+08	2.97471e+08	5.16351e+08	4.42726e+08	8.72453e+06	5.33965e+08	5.39749e+08	3.44115e+07	1.40447e+06	9.67209e+07	8.41298e+07	7.78963e+07	44.2673	85.3976
FALSE		C2 H6 O5 S	Full match	No results	No results	No results	1	141.994	122.976	0.885	0	0					3	6	2	DDA for preferred ion	[M-H-H2O]-1	3.18642e+08	8.32816e+07	3.26095e+08	2.30052e+08	3.33512e+06	6.54524e+08	4.2645e+08	6.84815e+06	1.6502e+06	6.66427e+07	6.65173e+07	6.37599e+07	74.4472	94.5299
FALSE	sulfoacetaldehyde	C2 H4 O4 S	Full match	No results	Full match	Full match	1.14	123.983	122.976	1.171	1	0					3	15	6	DDA for preferred ion	[M-H]-1	8.03471e+08	8.23084e+08	8.54294e+08	8.13368e+08	7.06496e+07	1.79241e+09	1.6367e+09	5.41224e+07	4.53005e+06	8.34369e+07	9.16388e+07	9.22653e+07	45.2008	86.0163
FALSE	sulfoacetaldehyde	C2 H4 O4 S	Full match	No results	Full match	Full match	1.3	123.983	122.976	0.91	1	0					3	6	3	DDA for preferred ion	[M-H]-1	2.39159e+08	2.23998e+08	2.29305e+08	2.3018e+08	3.76865e+07	4.52499e+08	4.28399e+08	6.93618e+06	1.85331e+06	6.65701e+07	6.65173e+07	6.36905e+07	54.4524	83.988
FALSE	Taurine	C2 H7 N O3 S	Full match	Full match	Full match	Full match	0.46	125.015	124.007	4.108	1	1	81.9	9.1		9.3	3	11	5	DDA for preferred ion	[M-H]-1	5.43476e+09	4.93237e+09	5.85184e+09	6.26848e+09	8.44612e+07	6.1056e+09	6.70456e+09	1.4868e+08	354818	9.85589e+08	9.88518e+08	9.1059e+08	54.4719	88.8568
FALSE	Ethyl sulfate	C2 H6 O4 S	Full match	No results	No results	Full match	0.82	125.999	124.992	1.109	3	0					3	6	3	DDA for preferred ion	[M-H]-1	1.24228e+06	163547	152480	1.12347e+06	6.25688e+06	3.49911e+06	2.10921e+06	1.1038e+07	200046	4.62082e+07	4.61084e+07	4.41065e+07	196.459	69.2731
FALSE	XZ1800000	C3 H3 N3 O3	Full match	No results	Partial match	Full match	1.15	129.017	128.01	0.899	1	0					3	1	0	DDA for preferred ion	[M-H]-1	168672	191899	141601	134166	910925	118428	134932	198339	464242	1.72987e+07	1.7211e+07	1.73025e+07	222.837	116.094
FALSE	4-Oxoproline	C5 H7 N O3	Full match	Full match	Partial match	Full match	0.71	129.043	128.035	5.404	12	1	92.4	9.6		9.6	3	6	3	DDA for preferred ion	[M-H]-1	4.83664e+08	4.90471e+08	5.01871e+08	4.66952e+08	7.01006e+07	4.31528e+08	3.87936e+08	1.51234e+08	4.75596e+06	3.71683e+08	3.88375e+08	3.70417e+08	20.331	57.2765
FALSE	4-Oxoproline	C5 H7 N O3	Full match	Full match	Partial match	Full match	1.06	129.043	128.035	7.272	12	1	80.3	9		9	3	11	4	DDA for preferred ion	[M-H]-1	7.76017e+08	6.681e+08	7.52151e+08	4.1558e+08	2.45151e+07	6.42872e+08	7.02736e+08	5.11812e+07	2.15583e+07	1.57053e+08	1.67733e+08	1.68919e+08	60.3656	83.3327
FALSE	Itaconic acid	C5 H6 O4	Full match	No results	Partial match	Full match	1.28	130.027	129.019	4.209	12	0					2	29	12	DDA for preferred ion	[M-H]-1	3.69329e+07	3.04955e+07	3.58691e+07	2.9814e+07	2.18389e+06	1.24024e+06	1.50185e+06	1.487e+06	3.82196e+06	1.24063e+07	9.79838e+06	1.14217e+07	51.6559	49.5383
FALSE	6-Oxohexanoic acid	C6 H10 O3	Full match	No results	Partial match	Full match	1.11	130.063	129.056	1.15	25	0					3	3	1	DDA for preferred ion	[M-H]-1	1.86676e+08	1.97097e+08	1.87555e+08	2.02274e+08	2.94145e+07	1.64525e+08	1.71551e+08	3.63141e+07	3.37873e+06	4.39744e+08	4.42452e+08	4.31794e+08	38.6719	64.7101
FALSE	N-Acetylalanine	C5 H9 N O3	Full match	Full match	Partial match	Partial match	0.75	131.058	130.051	6.292	21	4	57.1	7.9		44.1	3	23	10	DDA for preferred ion	[M-H]-1	1.48306e+09	1.56466e+09	1.68409e+09	1.57372e+09	1.43864e+06	3.902e+09	4.1726e+09	9.92732e+07	3.19716e+06	2.66246e+08	3.19997e+08	3.10806e+08	55.5752	96.5171
FALSE		C6 H13 N O2	Full match	Full match	Partial match	Not the top hit	0.61	131.095	130.087	5.676	20	1	99.9	10		10	3	25	8	DDA for preferred ion	[M-H]-1	3.32802e+09	3.47753e+09	3.32591e+09	3.10295e+09	9.7011e+07	4.10731e+09	4.48788e+09	4.93803e+08	8.91983e+07	1.31865e+09	1.43092e+09	1.55123e+09	50.7772	81.522
FALSE		C6 H13 N O2	Full match	Full match	Partial match	Not the top hit	0.66	131.095	130.087	5.188	20	1	95.4	9.8		9.8	3	9	3	DDA for preferred ion	[M-H]-1	2.61592e+09	3.23425e+09	3.36689e+09	3.44909e+09	2.28295e+07	2.89199e+09	3.27328e+09	4.21316e+08	1.25233e+07	6.96162e+08	7.07407e+08	7.39735e+08	54.5788	81.4459
FALSE	Timonacic	C4 H7 N O2 S	Full match	No results	No results	Full match	0.86	133.02	132.013	4.623	2	0					3	28	9	DDA for preferred ion	[M-H]-1	8.37072e+08	7.88061e+08	6.98951e+08	7.22806e+08	702946	1.20045e+09	1.40729e+09	1.71199e+07	246366	1.81618e+08	1.91132e+08	2.15996e+08	55.2494	90.7738
FALSE	L-Aspartic acid	C4 H7 N O4	Full match	No results	Full match	Full match	1.02	133.038	132.03	8.937	4	0					2	2	1	DDA for preferred ion	[M-H]-1	5.83619e+08	5.78182e+08	5.36659e+08	5.96525e+08	7.23735e+06	5.21692e+08	5.18889e+08	3.15011e+07	1.85629e+06	2.88446e+08	2.83919e+08	2.86453e+08	51.3302	85.8275
FALSE		C4 H7 N O4	Full match	No results	Full match	Full match	1.1	133.038	132.03	7.29	4	0					3	6	2	DDA for preferred ion	[M-H]-1	3.62605e+09	2.82636e+09	3.52181e+09	3.64008e+09	4.69126e+06	2.58061e+09	2.83243e+09	3.40266e+07	662168	2.87686e+08	2.84879e+08	2.75697e+08	56.4884	90.4054
FALSE	Adenine	C5 H5 N5	Full match	No results	Partial match	Full match	1.08	135.054	134.047	1.915	2	0					3	11	5	DDA for preferred ion	[M-H]-1	8.10512e+07	6.66049e+07	8.02531e+07	7.00613e+07	3.17236e+07	2.32203e+08	1.788e+08	6.01607e+07	2.86949e+07	1.53186e+08	1.67861e+08	1.63645e+08	37.6287	63.0384
FALSE	Acetanilide	C8 H9 N O	Full match	No results	No results	Full match	0.88	135.068	134.061	2.922	16	0					3	2	1	DDA for preferred ion	[M-H]-1	2.13791e+07	2.07436e+07	1.95874e+07	2.24277e+07	584443	2.50774e+07	2.63726e+07	1.11829e+06	104544	6.22546e+06	6.30305e+06	6.25808e+06	50.0513	86.476
FALSE	THREONIC ACID, L-	C4 H8 O5	Full match	No results	No results	Full match	1.15	136.037	135.03	3.748	4	0					2	2	1	DDA for preferred ion	[M-H]-1	6.62072e+08	6.08922e+08	6.72958e+08	6.87651e+08	261874	3.31807e+08	9.81779e+08	744093	172034	7.42438e+06	7.34141e+06	7.2961e+06	56.1037	107.543
FALSE	Hypoxanthin	C5 H4 N4 O	Full match	No results	Partial match	Full match	1.22	136.039	135.031	1.596	5	0					3	10	5	DDA for preferred ion	[M-H]-1	1.04794e+09	8.73759e+08	9.54553e+08	8.38269e+08	145692	385119	3.68698e+06	157011	763294	4.84563e+08	4.94814e+08	4.5149e+08	47.9076	117.128
FALSE		C2 H5 N O4 S	Full match	No results	No results	No results	0.91	138.994	137.987	0.912	0	0					3	18	7	DDA for preferred ion	[M-H]-1	3.21666e+07	1.0886e+07	3.30092e+07	3.04623e+07	2.67653e+07	6.70813e+07	6.11322e+07	3.02688e+07	3.01689e+06	1.50782e+07	1.44308e+07	1.31201e+07	60.9788	39.1451
FALSE	Deferiprone	C7 H9 N O2	Full match	No results	No results	Full match	0.78	139.063	138.056	1.319	5	0					3	10	3	DDA for preferred ion	[M-H]-1	9.3996e+06	1.05762e+07	9.29712e+06	9.45453e+06	175982	7.14796e+06	8.78535e+06	568379	93718.2	5.43874e+06	5.62352e+06	5.79932e+06	51.5363	85.3281
FALSE		C2 H7 N O2 S2	Full match	No results	No results	No results	1.18	140.992	139.985	1.616	0	0					3	5	2	DDA for preferred ion	[M-H]-1	7.64771e+07	7.16282e+07	6.61479e+07	7.38979e+07	1.16359e+06	1.56917e+08	2.47553e+08	2.32199e+06	53791.8	3.19766e+07	3.31415e+07	3.18657e+07	51.7761	94.0402
FALSE		C4 H2 N2 O2 S	Full match	No results	No results	No results	-2.95	141.984	140.976	1.194	0	0					3	9	4	DDA for preferred ion	[M-H]-1	1.94815e+07	5.17855e+07	1.70229e+07	4.88225e+07	673763	6.2887e+07	5.60625e+07	1.11383e+06	226018	8.13e+07	7.98901e+07	7.5935e+07	74.7455	89.2772
FALSE		C4 H2 N2 O2 S	Full match	No results	No results	No results	-2.62	141.984	140.976	0.977	0	0					3	2	1	DDA for preferred ion	[M-H]-1	5.46828e+07	5.32546e+07	5.35027e+07	5.3144e+07	4.38377e+06	5.08069e+07	5.19945e+07	1.94374e+07	100157	3.47332e+07	3.40141e+07	3.42758e+07	24.8525	62.3348
FALSE	Acrylic acid	C3 H4 O2	Full match	Full match	Full match	Full match	-0.4	72.0211	143.035	5.298	6	1	99.8	10		10	3	12	6	DDA for preferred ion	[2M-H]-1	3.14498e+07	4.12086e+07	4.07456e+07	3.39642e+07	210988	1.84751e+07	2.6834e+07	1.28113e+06	75842.4	1.84057e+07	1.76859e+07	1.97643e+07	55.2922	90.2988
FALSE	ascopyrone M	C6 H8 O4	Full match	Invalid mass	Partial match	Full match	0.55	144.042	143.035	2.079	19	21			63.2		3	7	3	DDA for preferred ion	[M-H]-1	7.19214e+08	1.5378e+08	7.62066e+08	7.28634e+08	3.01417e+07	1.73291e+08	5.34587e+08	6.83716e+07	6.64045e+06	2.31243e+08	2.23885e+08	2.19408e+08	65.8956	91.404
FALSE	1,5-Anhydro-6-deoxy-D-threo-hex-1-en-3-ulose	C6 H8 O4	Full match	No results	Partial match	Full match	0.82	144.042	143.035	1.725	19	0					2	8	3	DDA for preferred ion	[M-H]-1	7.56823e+07	6.91777e+07	8.47415e+07	6.57632e+07	3.44766e+06	6.81485e+07	8.10014e+07	7.82903e+06	2.35531e+06	1.65858e+07	1.61362e+07	1.71501e+07	48.2238	80.9071
FALSE	2-Keto-glutaramic acid	C5 H7 N O4	Full match	No results	Full match	Full match	0.78	145.038	144.03	3.147	2	0					3	7	3	DDA for preferred ion	[M-H]-1	1.55805e+08	1.47292e+08	1.55129e+08	1.65954e+08	1.66283e+06	1.6436e+08	1.64108e+08	3.57503e+06	101938	3.73968e+07	3.70973e+07	3.535e+07	52.3017	88.9049
FALSE	4-Indolecarbaldehyde	C9 H7 N O	Full match	Full match	No results	Partial match	0.95	145.053	144.046	0.745	9	1	94	9.7		45.7	3	16	9	DDA for preferred ion	[M-H]-1	1.46659e+06	1.51021e+06	2.92794e+06	1.31558e+06	5.18722e+06	4.44697e+06	1.58904e+06	1.0534e+07	48931.7	1.13054e+07	1.19208e+07	1.00292e+07	91.6166	79.1569
FALSE	alpha-Ketoglutaric acid	C5 H6 O5	Full match	No results	Full match	Full match	0.57	146.022	145.014	6.193	10	0					3	29	13	DDA for preferred ion	[M-H]-1	3.71607e+07	4.50012e+07	5.34773e+07	4.06277e+07	51035.2	3.6225e+07	7.14011e+07	673986	47078.1	2.97453e+06	3.81539e+06	3.63708e+06	58.1918	97.8832
FALSE	L-Glutamine	C5 H10 N2 O3	Full match	Full match	Full match	Full match	0.81	146.069	145.062	6.514	9	1	68.4	8.4		68.8	3	7	3	DDA for preferred ion	[M-H]-1	8.50393e+08	1.04471e+09	9.99535e+08	9.24936e+08	105405	2.12943e+08	2.51316e+08	8.18974e+06	94925.6	1.20564e+08	1.23753e+08	1.26813e+08	56.4196	89.1481
FALSE		C4 H5 N O3 S	Full match	No results	No results	No results	0.87	146.999	145.992	2.759	0	0					3	2	1	DDA for preferred ion	[M-H]-1	3.15127e+08	3.05205e+08	3.20802e+08	3.45816e+08	794858	1.35909e+08	1.2665e+08	1.94337e+06	77427.8	6.54359e+07	6.63994e+07	6.50754e+07	53.4243	89.8421
FALSE		C5 H9 N O4	Full match	No results	Full match	Full match	0.86	147.053	146.046	4.795	19	0					3	9	3	DDA for preferred ion	[M-H]-1	5.74469e+07	5.19528e+07	4.9726e+07	4.30594e+07	427520	9.24971e+07	1.08029e+08	2.3039e+06	202028	5.95556e+06	6.06791e+06	6.32332e+06	55.3427	89.8508
FALSE	L-Glutamic acid	C5 H9 N O4	Full match	Full match	Full match	Full match	0.87	147.053	146.046	7.268	19	1	61.4	61.7		76.8	3	5	2	DDA for preferred ion	[M-H]-1	1.03548e+10	8.68185e+09	9.76594e+09	1.00729e+10	3.04829e+07	9.10585e+09	9.65299e+09	1.74923e+08	3.09613e+06	1.24431e+09	1.24703e+09	1.1999e+09	55.5153	90.1042
FALSE	acetylserine	C5 H9 N O4	Full match	No results	Partial match	Full match	0.99	147.053	146.046	5.076	19	0					3	4	1	DDA for preferred ion	[M-H]-1	3.17493e+08	3.45982e+08	3.10363e+08	3.33135e+08	1.65811e+06	6.1257e+08	7.23111e+08	4.51204e+06	373585	3.12375e+07	3.2074e+07	3.17678e+07	55.48	91.3546
FALSE	afegostat	C6 H13 N O3	Full match	No results	Partial match	Full match	0.68	147.09	146.082	5.151	10	0					3	9	3	DDA for preferred ion	[M-H]-1	1.36175e+07	1.52179e+07	1.70235e+07	1.80141e+07	55112.3	3.10846e+07	3.44399e+07	91960.5	49039.2	1.30877e+06	1.3864e+06	1.38783e+06	57.1677	91.1479
FALSE	DL-Mevalonic acid	C6 H12 O4	Full match	No results	Full match	Full match	1.05	148.074	147.066	5.026	28	0					3	9	4	DDA for preferred ion	[M-H]-1	1.279e+07	1.20254e+07	1.27305e+07	1.28458e+07	92879.9	2.08269e+07	2.45052e+07	131729	86953.9	1.267e+06	1.32699e+06	1.2372e+06	55.4975	91.2549
FALSE	L-Methionine	C5 H11 N O2 S	No results	No results	Full match	No results	1.15	149.051	148.044	5.805	0	0					3	15	6	DDA for preferred ion	[M-H]-1	1.91342e+08	1.94295e+08	1.85203e+08	1.85206e+08	1.48241e+06	1.68264e+08	6.04379e+07	7.42894e+06	551612	6.44043e+07	6.53941e+07	7.14097e+07	53.8854	101.626
FALSE		C7 H7 N2 P	Full match	No results	No results	No results	3.12	150.035	149.028	2.138	0	0					2	7	3	DDA for preferred ion	[M-H]-1	5.95608e+06	1.5016e+06	2.00326e+06	1.51253e+07	1.2223e+06	7.54102e+06	1.04449e+07	5.62791e+06	49463.1	9.1433e+06	9.0848e+06	8.68137e+06	121.357	54.5523
FALSE	Guanine	C5 H5 N5 O	Full match	Full match	Full match	Full match	0.57	151.049	150.042	2.368	4	2	89.9	73.4	56.6	73.4	3	22	10	DDA for preferred ion	[M-H]-1	3.10842e+08	3.3205e+08	4.38956e+08	5.46663e+08	166984	4.68375e+06	3.09432e+06	5.39842e+06	2.38132e+06	1.06805e+08	1.07176e+08	8.87155e+07	57.8265	63.0224
FALSE	Xanthine	C5 H4 N4 O2	Full match	Full match	Partial match	Full match	0.74	152.033	151.026	1.353	3	1	89.8	9.5		9.8	3	7	3	DDA for preferred ion	[M-H]-1	8.17712e+08	8.07943e+08	8.19846e+08	8.65713e+08	7.00317e+06	3.64597e+08	4.3371e+08	5.56977e+07	57569.2	4.64522e+08	4.86492e+08	4.62779e+08	47.0047	80.7244
FALSE	1-Chlorobenzotriazole	C6 H4 Cl N3	No match	Full match	No match	No match	2.12	153.009	152.002	1.185	3	2	79.7	9		45.1	3	9	3	DDA for preferred ion	[M-H]-1	184240	178160	186386	190087	1.01684e+07	225629	277026	6.96838e+06	37153.2	2.07293e+07	1.99842e+07	1.93631e+07	211.591	131.088
FALSE	Acipimox	C6 H6 N2 O3	Full match	No results	No results	Full match	0.66	154.038	153.031	1.465	6	0					3	8	3	DDA for preferred ion	[M-H]-1	7.60928e+07	4.41288e+07	4.42858e+07	3.86425e+07	2.18084e+06	5.78051e+07	2.76993e+07	3.28684e+06	1.47068e+06	2.30995e+07	2.39388e+07	2.25016e+07	59.4321	95.5098
FALSE	Orotic acid	C5 H4 N2 O4	Full match	Full match	Full match	Full match	1.17	156.017	155.01	1.52	4	1	61.2	8.1		8.4	3	6	2	DDA for preferred ion	[M-H]-1	1.9446e+07	1.87873e+07	2.13668e+07	1.9238e+07	7.4139e+06	4.61806e+08	3.62049e+08	1.42832e+07	51329.5	3.06182e+07	3.11041e+07	2.97129e+07	54.8591	88.5453
FALSE	Imidazol-4-one-5-propionic acid	C6 H8 N2 O3	Full match	No results	No results	Full match	1.21	156.053	155.046	4.518	7	0					3	10	4	DDA for preferred ion	[M-H]-1	1.84111e+07	1.93024e+07	1.80917e+07	2.23204e+07	554702	1.18622e+07	1.5987e+07	8.00223e+06	715615	3.49941e+06	3.57878e+06	3.74779e+06	51.3499	60.3982
FALSE		C2 H7 O6 P	Full match	No results	No results	No results	0.92	157.998	156.991	5.525	0	0					3	2	1	DDA for preferred ion	[M-H]-1	1.30315e+09	1.30883e+09	1.30866e+09	1.30432e+09	5.20652e+08	3.81529e+09	3.55808e+09	1.05963e+09	6.10096e+07	1.84413e+09	1.83585e+09	1.81565e+09	8.83609	63.4437
FALSE		C6 H2 N6	Full match	No results	No results	No results	3.93	158.034	157.027	1.362	0	0					3	1	0	DDA for preferred ion	[M-H]-1	2.04523e+08	1.93812e+08	2.0233e+08	2.07479e+08	2.44523e+06	1.74597e+08	1.96855e+08	8.15871e+06	63206.7	6.25412e+07	6.22905e+07	6.23543e+07	50.2792	87.3068
FALSE	(S)-allantoin	C4 H6 N4 O3	Full match	No results	Full match	Full match	0.39	158.044	157.037	1.169	3	0					3	3	1	DDA for preferred ion	[M-H]-1	1.73192e+09	1.7551e+09	1.7975e+09	1.86204e+09	8.05427e+07	1.22207e+09	1.37744e+09	2.39816e+08	192952	9.02424e+08	9.01087e+08	8.8217e+08	40.7765	74.4835
FALSE	oxiracetam	C6 H10 N2 O3	Full match	No results	No results	Full match	0.7	158.069	157.062	6.603	6	0					3	29	12	DDA for preferred ion	[M-H]-1	6.65096e+06	7.68065e+06	5.69669e+06	6.57746e+06	26981.5	1.3961e+06	1.1466e+06	1.26947e+06	18342.2	985138	814306	1.02942e+06	41.3331	55.2971
FALSE	Indole-3-acetaldehyde	C10 H9 N O	Full match	No results	No results	Full match	0.7	159.068	158.061	0.709	8	0					3	25	9	DDA for preferred ion	[M-H]-1	4.40608e+06	3.06148e+06	2.75311e+06	2.24738e+06	1.25408e+06	4.39154e+06	2.96068e+06	3.16578e+06	27138.9	1.1287e+07	9.37992e+06	1.04623e+07	25.5185	37.4596
FALSE		C4 H6 N2 O P2	Full match	No results	No results	No results	4.84	159.996	158.989	5.525	0	0					3	2	1	DDA for preferred ion	[M-H]-1	9.0732e+07	8.84898e+07	8.64548e+07	9.23976e+07	3.75805e+07	2.72455e+08	2.55366e+08	7.6787e+07	4.02737e+06	1.31582e+08	1.31761e+08	1.30159e+08	7.15653	63.3513
FALSE		C8 H4 N2 S	Full match	No results	No results	No results	1.25	160.01	159.002	6.337	0	0					3	7	3	DDA for preferred ion	[M-H]-1	1.68024e+07	1.80458e+07	2.13069e+07	1.92509e+07	128940	3.23779e+07	2.27941e+07	201941	127752	2.73554e+07	2.67569e+07	2.59711e+07	56.3426	92.6527
FALSE	medorinone	C9 H8 N2 O	Full match	No results	No results	Full match	0.73	160.064	159.056	0.803	1	0					3	18	6	DDA for preferred ion	[M-H]-1	745842	1.13256e+06	309376	630454	276544	835810	742672	1.01466e+06	18842.6	1.36302e+06	1.50479e+06	1.52277e+06	46.5995	42.0619
FALSE	Diethyl malonate	C7 H12 O4	Full match	No results	Partial match	Full match	0.56	160.074	159.066	1.576	13	0					2	29	10	DDA for preferred ion	[M-H]-1	4.76824e+07	4.17128e+07	5.11934e+07	3.52516e+07	148968	6.64163e+06	1.2916e+07	54757.1	292763	91529.6	111288	100079	58.355	135.746
FALSE	Diethyl malonate	C7 H12 O4	Full match	No results	Partial match	Full match	0.6	160.074	159.066	1.312	13	0					3	12	5	DDA for preferred ion	[M-H]-1	2.38226e+07	2.48135e+07	2.79028e+07	3.44799e+07	515990	3.76215e+07	2.26777e+07	365070	804192	7.47893e+06	6.90561e+06	6.9349e+06	51.8931	94.6513
FALSE	O-Acetyl-L-homoserine	C6 H11 N O4	Full match	No results	Full match	Full match	0.64	161.069	160.062	4.746	21	0					3	30	10	DDA for preferred ion	[M-H]-1	5.77585e+07	5.55686e+07	3.97561e+07	2.95899e+07	172397	9.28741e+07	1.16484e+08	699681	48940.1	5.07521e+06	5.25769e+06	6.0513e+06	63.6388	91.6393
FALSE	alpha.-Aminoadipic acid	C6 H11 N O4	Full match	No results	Not the top hit	Full match	0.65	161.069	160.062	4.373	21	0					3	17	6	DDA for preferred ion	[M-H]-1	6.82142e+06	6.5592e+06	6.64663e+06	5.84579e+06	150617	4.79636e+07	5.12973e+07	412397	49384.6	2.16624e+06	2.17962e+06	2.40968e+06	54.9664	90.6609
FALSE	1,5-Anhydro-D-fructose	C6 H10 O5	Full match	Invalid mass	Partial match	Full match	0.76	162.053	161.046	6.459	38	1			52.8		2	0	0	DDA for preferred ion	[M-H]-1	5.0791e+08	3.14321e+08	5.71205e+08	4.8018e+08	1.80003e+07	2.45388e+08	2.48386e+08	4.58725e+07	2.36325e+07	3.54108e+08	3.54527e+08	3.53797e+08	56.2651	84.2761
FALSE	3,6-anhydrogalactose	C6 H10 O5	Full match	No results	Partial match	Full match	1	162.053	161.046	1.752	37	0					3	30	10	DDA for preferred ion	[M-H]-1	1.32365e+08	1.11895e+08	1.3127e+08	1.22116e+08	6.14997e+06	1.24954e+08	1.30582e+08	1.71512e+07	5.92623e+06	2.6679e+07	3.09789e+07	3.25416e+07	47.1502	78.4516
FALSE	pterin	C6 H5 N5 O	Full match	No results	No results	Full match	0.69	163.049	162.042	1.789	2	0					3	12	5	DDA for preferred ion	[M-H]-1	2.64467e+08	3.00398e+08	2.80195e+08	3.2388e+08	3.86552e+06	2.15443e+08	2.96818e+08	9.27804e+06	140576	1.54162e+08	1.5443e+08	1.41231e+08	53.3564	89.6906
FALSE	Bicine	C6 H13 N O4	Full match	No results	Partial match	Full match	0.79	163.084	162.077	6.312	11	0					3	23	9	DDA for other ion	[M-H]-1	1.23155e+07	3.21003e+07	1.70831e+07	3.30038e+07	116869	3.66091e+07	3.83072e+07	139566	89391.3	3.18716e+06	3.78857e+06	3.72352e+06	73.4342	91.0703
FALSE	2,4-Dinitrotoluene	C7 H6 N2 O4	Full match	No results	No results	Full match	1.76	182.033	163.015	0.515	5	0					3	18	7	No MS2	[M-H-H2O]-1	254919	363143	289904	195384	141239	335985	1.23801e+06	2.09075e+06	129665	261361	293041	297084	32.9071	103.1
FALSE	(E)-p-coumaric acid	C9 H8 O3	Full match	No results	Not the top hit	Full match	1.04	164.047	163.04	0.853	20	0					3	3	1	DDA for preferred ion	[M-H]-1	2.70232e+07	2.22167e+07	2.52969e+07	2.66861e+07	460647	9.94387e+06	2.20077e+07	693568	309286	5.4775e+06	5.51097e+06	5.38271e+06	53.5987	96.5621
FALSE		C6 H3 N3 O3	Full match	No results	No results	No results	1.98	165.017	164.011	0.512	0	0					2	22	9	No MS2	[M-H]-1	761415	715500	368502	74636.1	130319	362256	816067	439309	35170.2	427092	375566	445677	83.8911	60.2361
FALSE	L-Phenylalanine	C9 H11 N O2	Full match	Full match	Full match	Full match	1.03	165.079	164.072	5.066	19	1	98.7	98.6		98.6	3	3	1	DDA for preferred ion	[M-H]-1	6.61978e+08	8.08143e+08	7.77466e+08	8.57088e+08	4.67961e+06	5.00557e+08	5.53782e+08	1.75425e+07	150934	1.4517e+08	1.42945e+08	1.42711e+08	55.2535	89.7519
FALSE		C5 H2 N4 O3	Full match	No results	No results	No results	0.16	166.013	165.005	1.875	0	0					2	14	5	DDA for preferred ion	[M-H]-1	8.37558e+06	8.28113e+06	6.64273e+06	5.86619e+06	74477.4	7.18839e+06	6.88163e+06	147862	50057.8	1.31218e+06	1.1823e+06	1.26635e+06	57.5099	89.3628
FALSE	2-(4-Hydroxyphenyl)-2-oxoacetate	C8 H6 O4	No results	No results	Full match	No results	0.57	166.027	165.019	1.518	0	0					3	25	9	DDA for preferred ion	[M-H]-1	6.331e+06	7.72905e+06	6.04836e+06	5.61647e+06	7.43565e+07	1.94646e+06	5.53151e+06	5.89199e+07	6.76007e+06	3.49914e+06	2.99755e+06	3.0202e+06	17.1846	121.356
FALSE	Arabic acid	C5 H10 O6	Full match	No results	Not the top hit	Not the top hit	2.99	166.048	165.041	0.673	14	0					3	13	4	DDA for preferred ion	[M-H]-1	180695	208997	193039	708941	108037	162790	210231	131880	824648	2.7381e+07	2.87589e+07	2.98323e+07	83.5179	33.4613
FALSE	Arabic acid	C5 H10 O6	Full match	No results	Full match	Full match	3.07	166.048	165.041	0.737	9	0					3	17	6	DDA for preferred ion	[M-H]-1	657010	853096	821314	1.42324e+06	166352	745025	758454	453781	870362	2.73846e+07	2.94118e+07	3.05629e+07	42.1724	59.7896
FALSE	N-((4-AMINO-2-METHYL-5-PYRIMIDINYL)METHYL)FORMAMIDE	C7 H10 N4 O	Full match	No results	No results	Full match	0.9	166.085	165.078	1.848	1	0					3	13	5	DDA for preferred ion	[M-H]-1	915216	761146	935923	882583	6.276e+06	795469	849551	5.64117e+06	42656.6	1.97848e+06	1.95693e+06	1.79438e+06	104.188	97.5173
FALSE	acetyltaurine	C4 H9 N O4 S	Full match	No results	No results	Full match	0.4	167.025	166.018	1.5	2	0					3	8	3	DDA for preferred ion	[M-H]-1	2.73677e+08	2.72786e+08	2.87344e+08	2.26742e+08	1.15231e+07	1.60159e+08	2.86193e+08	2.84309e+07	25575.8	1.36604e+08	1.36823e+08	1.28999e+08	41.3931	85.5173
FALSE	5-Hydroxy-3a,4,5,7a-tetrahydro-1H-isoindole-1,3(2H)-dione	C8 H9 N O3	Full match	No results	Partial match	Full match	0.53	167.058	166.051	1.314	12	0					3	3	1	DDA for preferred ion	[M-H]-1	2.22327e+07	2.15191e+07	2.19486e+07	2.92601e+07	4.02391e+06	1.58082e+07	1.9547e+07	2.67931e+06	3.91881e+06	1.26497e+07	1.28888e+07	1.26184e+07	48.9842	66.3295
FALSE	Phosphoenolpyruvic acid	C3 H5 O6 P	Full match	Full match	Full match	Full match	0.47	167.982	166.975	8.225	3	1	52.1	7.6		7.8	2	17	7	DDA for preferred ion	[M-H]-1	1.31474e+08	1.06904e+08	1.60452e+08	1.33832e+08	207137	6.81721e+07	2.3818e+08	5.60135e+06	213298	7.82341e+06	7.30405e+06	8.37113e+06	58.5544	107.988
FALSE		C4 H8 O7	Full match	No results	No match	No match	3.23	168.027	167.02	0.804	2	0					3	5	2	DDA for preferred ion	[M-H]-1	324724	353018	343673	497207	65814	304209	268672	82578.9	259393	4.94356e+06	5.1318e+06	5.00388e+06	44.164	58.0458
FALSE	BZ7175000	C7 H8 N2 O3	Full match	No results	No results	Full match	1.28	168.053	167.046	0.515	3	0					2	25	10	DDA for other ion	[M-H]-1	421241	344864	237880	116166	81604.3	689497	642907	201260	104861	478420	410251	501703	59.4515	69.954
FALSE		C3 H3 N7 O2	Full match	No results	No results	No results	1.96	169.035	168.028	7.252	0	0					3	4	2	DDA for preferred ion	[M-H]-1	8.1322e+07	8.14839e+07	7.3766e+07	8.25324e+07	333838	1.82907e+07	5.51705e+07	2.4381e+06	103013	1.2717e+07	1.26948e+07	1.23226e+07	53.3394	102.806
FALSE	P-DMEA	C4 H12 N O4 P	Full match	No results	Full match	Full match	0.58	169.05	168.043	11.129	1	0					3	23	8	DDA for preferred ion	[M-H]-1	3.06823e+08	2.76358e+08	3.53767e+08	3.20604e+08	3.60817e+06	6.73086e+08	6.66057e+08	4.3621e+06	244490	3.65711e+07	4.15749e+07	3.57055e+07	56.179	90.9212
FALSE	Pyridoxine	C8 H11 N O3	Full match	Full match	Full match	Full match	0.62	169.074	168.067	1.322	6	3	59.9	61.2	53.1	70.2	3	3	1	DDA for preferred ion	[M-H]-1	3.62501e+08	3.73999e+08	3.6066e+08	3.84699e+08	1.26178e+07	4.58443e+08	3.32372e+08	3.92465e+07	103758	2.77803e+08	2.83673e+08	2.79823e+08	45.5945	86.1776
FALSE		C3 H8 O6 S	Full match	No results	No results	No results	0.87	172.004	170.997	0.813	0	0					3	21	8	DDA for preferred ion	[M-H]-1	9.82343e+07	1.19529e+08	1.39081e+08	1.88981e+08	6.51866e+07	1.80025e+08	1.36265e+08	4.19297e+07	1.75266e+07	5.33312e+07	5.8009e+07	4.92641e+07	44.4761	53.6099
FALSE	Glycerol 3-phosphate	C3 H9 O6 P	Full match	No results	Full match	Full match	0.86	172.014	171.007	7.825	4	0					3	14	6	DDA for preferred ion	[M-H]-1	4.0088e+08	3.40351e+08	4.75278e+08	4.11137e+08	1.24096e+06	1.34597e+09	4.93008e+08	2.19556e+07	82891.6	6.32684e+07	7.18695e+07	6.8944e+07	57.5646	125.019
FALSE		C2 H4 N8 O2	Full match	No results	No results	No results	2.28	172.046	171.039	6.364	0	0					3	14	5	DDA for preferred ion	[M-H]-1	8.95188e+06	1.13909e+07	1.06179e+07	1.03936e+07	47122.1	6.55377e+07	8.03355e+07	72693.8	47742.3	1.70147e+06	1.69995e+06	1.85851e+06	56.4912	92.0274
FALSE		C2 H4 N8 O2	Full match	No results	No results	No results	2.61	172.046	171.039	6.252	0	0					3	14	6	DDA for preferred ion	[M-H]-1	3.98862e+07	3.37777e+07	4.57588e+07	4.02729e+07	43104.6	1.22929e+07	1.18504e+07	66922.7	42767.3	1.70147e+06	1.6589e+06	1.85851e+06	57.3517	92.7491
FALSE	3-Isopropenylpentanedioic acid	C8 H12 O4	Full match	No results	No results	Full match	0.73	172.074	171.066	6.679	6	0					3	17	7	DDA for other ion	[M-H]-1	3.4173e+06	3.36013e+06	4.68062e+06	3.86663e+06	882681	4.73824e+06	4.68475e+06	4.89362e+06	835577	8.42792e+06	9.32582e+06	8.27613e+06	59.0966	44.6497
FALSE		C6 H7 N O5	Full match	No results	No results	No results	0.94	173.032	172.025	6.723	0	0					3	23	11	DDA for preferred ion	[M-H]-1	137369	80456.3	1.60686e+07	148043	16642.8	2.81187e+07	3.21363e+07	56044.5	17940.1	90304.8	112369	104456	215.91	91.9682
FALSE	5-Deoxy-5-aminoshikimic acid	C7 H11 N O4	Full match	No results	Partial match	Full match	0.87	173.069	172.062	4.406	7	0					3	7	3	DDA for preferred ion	[M-H]-1	1.69162e+08	1.59075e+08	1.63378e+08	1.7788e+08	3.7718e+06	2.03469e+08	2.36545e+08	6.18283e+06	51094.5	3.70955e+07	3.68205e+07	3.49344e+07	52.9344	88.5298
FALSE	4-Phenolsulfonic acid	C6 H6 O4 S	Full match	Full match	No results	Full match	0.21	173.999	172.991	0.755	2	1	92	9.6		9.7	3	19	9	DDA for preferred ion	[M-H]-1	3.04039e+07	3.11584e+07	3.37878e+07	4.02797e+07	58608.3	2.62748e+07	2.55915e+07	642395	36929.6	1.02662e+07	1.02093e+07	8.75891e+06	54.8246	89.2679
FALSE	4-Phenolsulfonic acid	C6 H6 O4 S	Full match	Full match	No results	Full match	0.78	173.999	172.992	0.54	2	1	69	8.4		8.5	3	4	1	DDA for preferred ion	[M-H]-1	1.01067e+07	1.02841e+07	1.09856e+07	1.44473e+07	189233	7.51434e+06	7.21468e+06	318444	50042.7	3.46314e+06	3.54109e+06	3.54443e+06	45.6595	87.7798
FALSE	trans-Aconitic acid	C6 H6 O6	Full match	Full match	Full match	Full match	0.38	174.016	173.009	6.681	8	3	91.7	54.9		89.4	3	22	10	DDA for preferred ion	[M-H]-1	1.18592e+08	6.18809e+08	8.69403e+08	1.23955e+08	1.5529e+06	1.78611e+08	3.9319e+08	6.35846e+06	103618	1.28109e+08	1.26267e+08	1.06616e+08	103.719	110.712
FALSE		C H2 N8 O3	Full match	No results	No results	No results	1.88	174.025	173.018	6.245	0	0					3	12	5	DDA for preferred ion	[M-H]-1	2.93341e+07	3.04552e+07	3.08362e+07	3.39176e+07	162078	7.82447e+07	5.66659e+07	5.82831e+06	139938	6.90796e+07	6.63577e+07	6.31219e+07	47.7481	86.8907
FALSE	L-Theanine	C7 H14 N2 O3	Full match	No results	Partial match	Full match	0.35	174.1	173.093	6.789	9	0					3	3	1	DDA for preferred ion	[M-H]-1	2.97338e+07	2.88151e+07	2.45845e+07	3.14585e+07	79691.1	3.14095e+07	2.80419e+07	107436	84761.7	5.0973e+06	5.09594e+06	4.99621e+06	56.7639	91.0549
FALSE		C H N7 O4	Full match	No results	No results	No results	1.94	175.009	174.002	6.384	0	0					3	9	3	DDA for preferred ion	[M-H]-1	1.26086e+07	3.15301e+07	1.61355e+07	1.38222e+07	1.70238e+07	2.81809e+07	1.51103e+07	8.7564e+07	166678	1.09733e+08	1.10003e+08	1.16454e+08	56.2996	89.3756
FALSE	N-Acetylaspartic acid	C6 H9 N O5	Full match	Full match	No results	Full match	0.18	175.048	174.041	7.109	7	1	55.1	64.1		64.1	2	7	2	DDA for preferred ion	[M-H]-1	2.04519e+07	1.98781e+07	2.24619e+07	2.30918e+07	34777.6	2.7317e+07	2.82271e+07	99331.4	36566.3	9.67857e+06	9.5246e+06	9.22521e+06	51.689	90.9506
FALSE	N-Acetyl-L-aspartic acid	C6 H9 N O5	Full match	No results	No results	Full match	0.64	175.048	174.041	6.855	7	0					3	5	2	DDA for preferred ion	[M-H]-1	369133	610855	406106	354023	373671	552858	2.75871e+07	1.75281e+06	47864.6	2.08235e+07	2.06415e+07	2.00187e+07	172.946	194.506
FALSE	L-Citrulline	C6 H13 N3 O3	Full match	No results	Full match	Full match	0.35	175.096	174.088	7.045	3	0					3	15	8	DDA for preferred ion	[M-H]-1	3.43845e+07	3.34161e+07	3.47833e+07	3.6833e+07	88413.9	2.87523e+07	2.78149e+07	136417	88881.7	4.39852e+06	4.62983e+06	3.92375e+06	55.7673	90.9804
FALSE	Ureidosuccinic acid	C5 H8 N2 O5	Full match	No results	Full match	Full match	0.23	176.043	175.036	7.266	5	0					3	18	8	DDA for preferred ion	[M-H]-1	7.63127e+06	6.20561e+06	6.86223e+06	8.90531e+06	73190	1.29034e+08	3.28998e+08	1.16336e+06	80840.9	1.76833e+07	1.74631e+07	1.52597e+07	57.6441	104.127
FALSE	Cimlanod	C5 H7 N O4 S	Full match	No results	No results	Full match	0.49	177.01	176.002	2.57	1	0					3	21	9	DDA for preferred ion	[M-H]-1	3.31471e+08	3.18245e+08	3.19055e+08	3.8225e+08	351431	1.38063e+08	2.43694e+08	558002	172508	5.56207e+07	5.45473e+07	4.67378e+07	55.6216	96.8701
FALSE	fMet	C6 H11 N O3 S	Full match	Invalid mass	Partial match	Full match	0.51	177.046	176.039	2.819	9	3			51.3		3	15	7	DDA for preferred ion	[M-H]-1	1.31295e+09	1.26049e+09	1.27966e+09	1.31713e+09	932221	8.69114e+08	1.1386e+09	8.27784e+06	132189	3.10368e+08	3.53577e+08	3.39848e+08	55.2796	91.9724
FALSE	4-Acetamidobenzoic acid	C9 H9 N O3	No results	Full match	Partial match	No results	0.55	179.058	178.051	2.913	0	1	52	43.5		43.5	3	3	1	DDA for preferred ion	[M-H]-1	4.47304e+08	4.32093e+08	4.4087e+08	4.77317e+08	1.43116e+07	4.96227e+08	5.21133e+08	2.65555e+07	90196	1.37286e+08	1.37888e+08	1.34547e+08	49.8624	85.4022
FALSE	Monomethyl phthalate	C9 H8 O4	Full match	Full match	Partial match	Partial match	0.83	180.042	179.035	1.154	20	6	88.7	72.9	55.6	72.9	3	6	2	DDA for preferred ion	[M-H]-1	1.26156e+07	2.45734e+07	1.26079e+07	1.38417e+07	4.49106e+06	1.62148e+07	1.30708e+07	9.36844e+06	4.20477e+06	3.22482e+07	3.35866e+07	3.27768e+07	39.782	39.8535
FALSE	D-(-)-Fructose/D-(+)-Galactose	C6 H12 O6	Full match	Full match	Full match	Full match	0.52	180.063	179.056	5.292	99	17	95.5	62.5	71.9	62.5	3	13	6	DDA for preferred ion	[M-H]-1	3.56887e+08	3.7221e+08	2.88896e+08	3.84471e+08	4.98222e+06	2.11495e+08	2.97232e+08	2.57415e+07	1.38543e+06	2.43438e+08	2.19905e+08	2.43544e+08	49.7426	84.7481
FALSE	L-Tyrosine	C9 H11 N O3	No results	No results	Full match	No results	0.82	181.074	180.067	6.325	0	0					3	12	4	No MS2	[M-H]-1	4.36375e+07	4.03569e+07	8.29651e+07	5.24004e+07	1.61288e+06	1.02489e+08	8.05466e+07	4.11729e+06	2.08958e+06	3.93553e+07	4.17665e+07	4.28297e+07	64.5679	88.5561
FALSE		C5 H12 O P2 S	Full match	No results	No results	No results	-3.15	182.008	181.001	0.885	0	0					2	0	0	DDA for preferred ion	[M-H]-1	3.13927e+07	2.37301e+07	3.05838e+07	1.15501e+07	308218	1.63439e+07	1.87418e+07	120912	31611.3	593989	592659	593490	68.7544	89.9194
FALSE	MW5143500	C9 H10 O4	Full match	Invalid mass	Partial match	Full match	1.1	182.058	181.051	2.47	39	1			55.2		3	19	7	DDA for preferred ion	[M-H]-1	2.89157e+08	2.91982e+08	2.74523e+08	2.93094e+08	220009	5.7085e+08	5.94522e+08	1.52046e+07	151431	1.10092e+08	1.23565e+08	1.25708e+08	54.829	89.4204
FALSE		C8 H11 N2 O P	Full match	No results	No results	No results	3.51	182.061	181.054	0.557	0	0					3	15	6	No MS2	[M-H]-1	2.07718e+06	2.28929e+06	1.97504e+06	2.21448e+06	309206	1.71318e+06	1.61298e+06	444973	34430.8	2.91039e+06	2.89708e+06	2.59186e+06	12.9793	61.9866
FALSE	L-Iditol	C6 H14 O6	Full match	Full match	Full match	Full match	0.69	182.079	181.072	5.289	11	3	97.6	100		100	3	25	9	DDA for preferred ion	[M-H]-1	1.27384e+08	1.34157e+08	1.35918e+08	1.41148e+08	1.15495e+06	1.14185e+08	1.25403e+08	1.28499e+07	816326	4.30559e+07	5.02167e+07	4.30923e+07	51.0076	83.2693
FALSE	L-Iditol	C6 H14 O6	Full match	Full match	Full match	Full match	-0.79	182.079	181.072	2.27	11	3	97.4	100		100	3	6	2	DDA for preferred ion	[M-H]-1	4.30607e+09	3.71799e+09	4.65126e+09	4.28986e+09	4.23328e+07	4.32222e+09	4.63293e+09	2.11889e+08	4.56279e+06	7.74483e+08	8.09707e+08	7.90936e+08	52.4083	87.2758
FALSE	Homocysteic acid	C4 H9 N O5 S	Full match	No results	No results	Full match	1.02	183.02	182.013	0.83	2	0					3	17	7	DDA for preferred ion	[M-H]-1	6.4769e+08	7.76331e+08	6.76065e+08	9.58365e+08	2.17614e+07	7.55919e+08	8.31658e+08	3.93175e+07	37188.4	3.84565e+08	3.80981e+08	3.37533e+08	51.968	85.7411
FALSE		C5 H5 N5 O3	Full match	No results	No results	No results	0.81	183.039	182.032	1.873	0	0					3	28	10	DDA for preferred ion	[M-H]-1	1.71831e+08	1.44511e+08	1.65415e+08	1.41231e+08	1.28351e+07	2.74632e+08	2.51522e+08	1.72003e+07	1.01436e+06	9.12784e+07	1.0746e+08	8.94706e+07	41.2885	83.0136
FALSE	NS1800000	C8 H9 N O4	Full match	No results	No results	Full match	1.01	183.053	182.046	0.744	6	0					3	6	2	DDA for preferred ion	[M-H]-1	4.00209e+07	4.19698e+07	3.79644e+07	4.30995e+07	802596	2.86878e+07	2.88347e+07	57269.4	123625	1.43482e+07	1.44422e+07	1.3792e+07	52.1772	89.0693
FALSE		C H N10 P	Full match	No results	No results	No match	-0.51	184.012	183.005	0.56	1	0					3	5	2	No MS2	[M-H]-1	660508	845222	776212	654218	1.52015e+06	752460	745562	3.03043e+06	393975	2.39829e+06	2.44145e+06	2.34921e+06	57.0022	77.0022
FALSE		C7 H8 N2 O4	Full match	No results	No results	No results	0.18	184.048	183.041	1.469	0	0					3	15	5	DDA for preferred ion	[M-H]-1	1.71009e+06	2.30237e+06	2.28473e+06	794138	138603	4.76446e+06	2.57784e+06	177199	114658	2.27635e+06	2.52728e+06	2.41895e+06	64.916	92.1716
FALSE	Gastrodigenin	C7 H8 O2	Full match	No results	Full match	Full match	0.2	124.052	183.066	1.545	16	0					2	4	2	DDA for preferred ion	[M-H+HAc]-1	4.18971e+07	3.03464e+07	3.13783e+07	2.1603e+07	2.95455e+06	1.44323e+07	3.77431e+07	2.43541e+06	2.81645e+06	3.93318e+06	3.87275e+06	3.81228e+06	57.7524	95.3119
FALSE		C5 H11 Cl O5	Full match	No results	No results	No results	0.34	186.03	185.022	1.176	0	0					3	8	3	DDA for preferred ion	[M-H]-1	1.78418e+08	1.60623e+08	1.87037e+08	1.8336e+08	410231	9.3428e+07	1.05433e+08	2.09642e+06	69698.1	2.84944e+07	2.92227e+07	3.01875e+07	53.9359	90.7968
FALSE		C3 H6 N8 O2	Full match	No results	No results	No results	1.9	186.061	185.054	6.274	0	0					3	11	4	DDA for preferred ion	[M-H]-1	3.39188e+07	4.16922e+07	3.83445e+07	3.56141e+07	47018	5.35375e+07	5.56162e+07	73638	47458.1	4.42447e+06	4.436e+06	4.74811e+06	56.6433	91.1513
FALSE		C3 H5 N7 O3	Full match	No results	No results	No results	2.08	187.045	186.038	6.265	0	0					2	8	3	DDA for preferred ion	[M-H]-1	2.70018e+08	3.37726e+08	3.07633e+08	2.81603e+08	121677	3.26164e+08	3.18967e+08	195110	118830	1.80742e+07	1.90689e+07	1.83405e+07	56.9114	91.7122
FALSE	(2S,4S)-4-hydroxy-2,3,4,5-tetrahydrodipicolinic acid	C7 H9 N O5	Full match	No results	Full match	Full match	1.52	187.048	186.041	6.935	4	0					3	30	15	DDA for preferred ion	[M-H]-1	1.35255e+07	1.08574e+07	1.28584e+07	1.4237e+07	31468	2.39659e+06	2.58067e+06	147823	24987.1	6.50341e+06	6.60197e+06	5.01741e+06	44.6756	86.3393
FALSE	6-Acetamido-2-oxohexanoic acid	C8 H13 N O4	Full match	No results	Full match	Full match	0.8	187.084	186.077	4.1	7	0					3	8	3	DDA for preferred ion	[M-H]-1	199483	212488	214702	308785	35740.5	441958	703482	87735.3	11577.7	279979	294553	289349	35.6774	80.1429
FALSE	Pivagabine	C9 H17 N O3	Full match	No results	Partial match	Full match	0.85	187.121	186.114	0.733	4	0					3	4	2	DDA for preferred ion	[M-H]-1	79950.8	101318	113289	96133	1.10532e+06	91769.4	85815	2.52833e+06	120139	5.02874e+06	5.093e+06	4.92721e+06	172.577	138.258
FALSE	4-(Hydroxymethyl)benzenesulfonic acid	C7 H8 O4 S	Full match	No results	No results	Full match	1.52	188.014	187.007	0.539	3	0					3	5	2	DDA for preferred ion	[M-H]-1	5.32483e+07	5.132e+07	5.36679e+07	7.31032e+07	1.65952e+06	3.80403e+07	3.48321e+07	1.91543e+06	45744.6	2.07277e+07	2.14409e+07	2.04739e+07	56.5418	86.9505
FALSE		C7 H4 N6 O	Full match	No results	No results	No results	3.17	188.045	187.038	1.732	0	0					3	2	1	DDA for preferred ion	[M-H]-1	1.21207e+08	1.19398e+08	1.31895e+08	1.26898e+08	351574	1.41831e+08	1.53443e+08	7.2865e+06	78772.7	5.11622e+07	5.10824e+07	5.06191e+07	48.2809	87.5704
FALSE		C5 H9 N4 O2 P	Full match	No results	No results	No results	-4.93	188.046	187.038	1.631	0	0					3	2	1	DDA for preferred ion	[M-H]-1	9.06678e+07	8.6554e+07	9.02308e+07	8.5043e+07	350404	1.18481e+08	1.12885e+08	2.33164e+06	38531.8	1.93984e+07	1.96411e+07	1.93437e+07	53.33	89.7015
FALSE		C5 H8 N4 O4	Full match	No results	No results	No results	0.39	188.055	187.047	1.181	0	0					3	15	6	DDA for preferred ion	[M-H]-1	1.08884e+07	1.16997e+07	1.00965e+07	1.29919e+07	210980	940487	2.98172e+06	878218	46085.4	3.89852e+06	3.88321e+06	3.47877e+06	43.923	78.4978
FALSE	N-Acetyl-L-glutamic acid	C7 H11 N O5	Full match	No results	Full match	Full match	0.57	189.064	188.057	5.259	6	0					3	2	1	DDA for preferred ion	[M-H]-1	314842	307948	334529	294789	328668	3.05427e+06	1.41883e+06	1.01286e+06	22959.7	5.31632e+06	5.38579e+06	5.2951e+06	98.0719	68.2448
FALSE	N-Acetyl-DL-glutamic acid	C7 H11 N O5	Full match	Full match	Full match	Full match	0.82	189.064	188.057	6.996	8	1	56	64.3		67	3	21	10	DDA for preferred ion	[M-H]-1	5.05591e+07	4.7652e+07	4.34892e+07	5.61236e+07	472902	3.95798e+07	3.6041e+07	2.89573e+06	63522.7	1.66438e+07	1.70249e+07	1.40022e+07	51.1345	84.9507
FALSE	MFCD12546417	C6 H6 O5 S	Full match	No results	No results	Full match	1.01	189.994	188.987	0.542	4	0					3	8	3	DDA for preferred ion	[M-H]-1	9.4156e+06	9.6273e+06	9.34911e+06	1.25157e+07	627633	6.55084e+06	6.29238e+06	329300	447445	4.37684e+06	4.29345e+06	4.13949e+06	36.8115	81.899
FALSE		C H2 N8 O4	Full match	No results	No results	No results	2.46	190.02	189.013	6.398	0	0					3	5	2	DDA for preferred ion	[M-H]-1	2.08652e+08	2.25061e+08	2.59641e+08	2.54408e+08	132244	1.4259e+08	9.36732e+07	670143	134388	6.63745e+07	6.74375e+07	6.89056e+07	56.9355	94.0242
FALSE		C14 H6 O	Full match	No results	No results	No results	-2.67	190.042	189.034	4.513	0	0					3	6	2	DDA for preferred ion	[M-H]-1	7.89365e+07	8.22474e+07	8.31525e+07	9.09899e+07	261435	6.26418e+07	7.07928e+07	794170	46452.3	1.03205e+07	9.95464e+06	9.90176e+06	55.1265	90.5218
FALSE		C3 H9 N7 O S	Full match	No results	No results	No results	-2.77	191.059	190.051	0.856	0	0					2	22	9	No MS2	[M-H]-1	644230	797511	386876	856699	75186.7	800889	588339	142772	38855	343220	335051	290246	52.2399	72.8126
FALSE	2-(acetylamino)-4-(methylthio)butanoic acid	C7 H13 N O3 S	Full match	Full match	No results	Full match	0.55	191.062	190.054	4.059	3	2	80.9	69.4		69.4	3	14	6	DDA for preferred ion	[M-H]-1	3.74951e+07	3.83785e+07	3.78876e+07	3.81062e+07	1.06325e+06	1.21679e+08	1.30327e+08	1.85003e+06	32165.8	1.66847e+07	1.66164e+07	1.49582e+07	53.6932	89.6733
FALSE		C3 H2 Br N2 O P	Full match	No results	No results	No results	2.73	191.909	190.902	0.653	0	0					2	23	9	DDA for other ion	[M-H]-1	3.19962e+06	3.61365e+06	4.91755e+06	2.4131e+06	416056	2.66288e+06	2.73135e+06	365938	58670.7	287957	319574	265696	57.2085	71.2636
FALSE	gamma-thiomethyl glutamate	C6 H11 N O4 S	Full match	Invalid mass	No results	Full match	1.1	193.041	192.034	3.051	1	3			51.3		3	20	9	DDA for preferred ion	[M-H]-1	5.83301e+08	5.08216e+08	6.22041e+08	6.07242e+08	191307	1.28857e+08	3.08848e+08	711769	149239	5.78856e+07	6.85631e+07	6.55725e+07	56.518	103.905
FALSE		C10 H11 N O S	Full match	No results	No results	No results	0.74	193.056	192.049	2.16	0	0					3	14	5	DDA for preferred ion	[M-H]-1	2.23871e+08	2.73721e+08	2.12908e+08	2.71937e+08	1.80829e+07	1.05272e+08	2.03234e+08	2.86818e+07	82520	2.73112e+08	2.55636e+08	2.45999e+08	47.3102	79.4689
FALSE	Phenylacetylglycine	C10 H11 N O3	Full match	Full match	No results	Not the top hit	0.82	193.074	192.067	3.87	15	1	76.8	8.8		10	3	15	7	DDA for preferred ion	[M-H]-1	5.23294e+08	5.60343e+08	5.3076e+08	6.02158e+08	1.30906e+07	4.454e+08	4.71175e+08	2.04498e+07	43995.3	2.27058e+08	2.30047e+08	2.01967e+08	51.2504	86.0536
FALSE		C6 H9 Cl2 N S	Full match	No results	No results	No results	1.37	196.983	195.976	1.044	0	0					3	7	3	DDA for preferred ion	[M-H]-1	2.94325e+07	2.8069e+07	2.93627e+07	2.94554e+07	2.45861e+06	2.91047e+07	2.76549e+07	1.20308e+07	131977	6.49718e+07	6.38303e+07	6.16185e+07	19.5007	60.4549
FALSE		C2 H7 N5 O4 S	Full match	No results	No results	No results	-3.42	197.022	196.014	1.168	0	0					3	18	8	DDA for preferred ion	[M-H]-1	1.16427e+06	2.4698e+06	2.64647e+06	572912	75045.8	389758	1.74703e+06	136681	22852.2	1.19476e+06	1.21052e+06	1.05016e+06	70.1199	104.06
FALSE		C3 H4 N9 P	Full match	No results	No results	No match	-0.76	197.033	196.025	0.674	6	0					3	6	3	DDA for preferred ion	[M-H]-1	1.96852e+06	77276.5	61129.9	2.56503e+06	1.82278e+06	71427.1	386692	119727	24702	2.5899e+06	2.62657e+06	2.48605e+06	88.1904	148.507
FALSE	N-(2-Sulfoethyl)alanine	C5 H11 N O5 S	Full match	No results	No results	Full match	0.48	197.036	196.029	0.781	3	0					3	22	13	DDA for preferred ion	[M-H]-1	1.36841e+07	1.57568e+07	1.56728e+07	2.18229e+07	205598	1.47015e+07	1.51512e+07	476491	24582.9	5.30478e+06	5.69457e+06	4.42781e+06	57.4646	87.8907
FALSE	N-(2-Sulfoethyl)alanine	C5 H11 N O5 S	Full match	No results	No results	Full match	0.53	197.036	196.029	1.544	3	0					2	20	8	DDA for preferred ion	[M-H]-1	5.62362e+07	5.08822e+07	6.39742e+07	4.47857e+07	25588.3	4.19209e+07	7.83484e+07	50299.7	16735.7	341782	313494	293644	58.1406	97.9124
FALSE	N-(2-Sulfoethyl)alanine	C5 H11 N O5 S	Full match	No results	No results	Full match	0.58	197.036	196.029	1.198	3	0					3	6	2	DDA for preferred ion	[M-H]-1	158309	148500	157117	155543	2.66385e+06	164863	190813	782047	30991	2.26377e+07	2.27793e+07	2.18107e+07	216.348	135.833
FALSE		C5 H7 N7 O2	Full match	No results	No results	No results	1.76	197.066	196.059	5.854	0	0					3	3	1	DDA for preferred ion	[M-H]-1	7.19581e+08	7.1045e+08	7.23069e+08	7.43568e+08	1.42848e+06	1.52271e+09	1.59855e+09	2.04773e+07	91070.4	1.8951e+08	1.93033e+08	1.93726e+08	54.2533	90.3522
FALSE	N-Acetyl-L-histidine	C8 H11 N3 O3	Full match	No results	No results	Full match	0.85	197.08	196.073	7.354	4	0					3	12	4	DDA for preferred ion	[M-H]-1	2.12545e+07	2.36558e+07	2.09334e+07	2.241e+07	43300.3	1.51008e+07	1.40654e+07	501724	47591.2	1.07115e+07	1.14762e+07	1.15261e+07	54.4658	89.3189
FALSE		C7 H15 Cl S2	Full match	No results	No results	No results	-3.52	198.03	197.022	0.94	0	0					3	20	9	DDA for preferred ion	[M-H]-1	2.22257e+06	2.12299e+06	403985	325002	50853.1	6.62841e+06	660533	546282	30472.7	4.37169e+06	4.1789e+06	4.9479e+06	102.254	164.3
FALSE		C5 H9 N7 O2	Full match	No results	No results	No results	1.97	199.082	198.075	5.792	0	0					3	1	0	DDA for preferred ion	[M-H]-1	5.46913e+08	5.48121e+08	5.52909e+08	5.62444e+08	1.29554e+06	2.98391e+08	3.03874e+08	1.13138e+07	465986	1.27168e+08	1.27911e+08	1.28268e+08	53.578	88.2213
FALSE		C6 H13 Cl O5	Full match	No results	No results	No results	0.8	200.045	199.038	1.467	0	0					3	3	1	DDA for preferred ion	[M-H]-1	8.91578e+06	9.07548e+06	9.63458e+06	1.04403e+07	113831	9.30787e+06	1.03648e+07	211908	69841	2.95638e+06	2.89716e+06	2.96318e+06	55.2219	89.0393
FALSE		C6 H13 Cl O5	Full match	No results	No results	No results	0.93	200.045	199.038	1.293	0	0					3	7	3	DDA for preferred ion	[M-H]-1	9.49643e+06	9.9761e+06	1.04823e+07	1.01955e+07	113433	9.55236e+06	1.03907e+07	188956	58642.2	2.68231e+06	2.82422e+06	2.7112e+06	54.9148	89.138
FALSE		C6 H13 Cl O5	Full match	No results	No results	No results	1.02	200.045	199.038	1.046	0	0					3	6	2	DDA for preferred ion	[M-H]-1	2.62705e+07	2.37889e+07	2.71765e+07	2.54597e+07	156092	2.28374e+07	2.79034e+07	222499	64506.5	2.19587e+06	2.28409e+06	2.24044e+06	55.1039	91.6842
FALSE		C4 H8 N8 O2	Full match	No results	No results	No results	1.94	200.077	199.07	6.138	0	0					3	9	4	DDA for preferred ion	[M-H]-1	2.51265e+07	4.51426e+07	2.94955e+07	4.8977e+07	149756	3.68003e+08	4.16734e+08	241846	126386	8.21443e+06	8.29809e+06	7.75802e+06	64.9866	91.9109
FALSE		C4 H12 N O6 P	Full match	No results	No results	No results	1.24	201.04	200.033	6.735	0	0					3	9	3	DDA for preferred ion	[M-H]-1	291616	259512	379464	311096	39618	396044	494253	468316	38977.7	1.03207e+06	994824	977505	17.31	50.9717
FALSE		C4 H7 N7 O3	Full match	No results	No results	No results	2.01	201.061	200.054	6.081	0	0					3	20	7	DDA for preferred ion	[M-H]-1	6.09327e+08	3.66071e+08	6.48318e+08	4.42455e+08	319245	1.07075e+09	1.13455e+09	502056	248162	5.18595e+07	5.6543e+07	5.92217e+07	62.5185	91.6551
FALSE	1,4,5,6-tetrahydro-6-oxonicotinic acid	C6 H7 N O3	Full match	No results	Not the top hit	Full match	0.99	141.043	200.057	1.109	5	0					3	4	1	DDA for preferred ion	[M-H+HAc]-1	3.04283e+06	3.56857e+06	3.66402e+06	3.38677e+06	445484	9.6688e+06	1.11082e+07	950112	75980.6	1.11073e+06	1.1401e+06	1.13834e+06	53.0975	81.8604
FALSE	DA9185000	C12 H10 O S	Full match	No results	No results	Full match	1.1	202.045	201.038	4.268	1	0					2	26	9	DDA for preferred ion	[M-H]-1	3.73676e+08	2.93964e+08	1.09248e+08	6.91251e+07	328131	2.80713e+08	2.69189e+08	6.3294e+06	286066	2.71081e+07	3.23492e+07	2.93288e+07	93.0964	89.8116
FALSE	alpha.-Naphthylthiourea	C11 H10 N2 S	Full match	No results	No results	Full match	1.51	202.056	201.049	6.291	1	0					3	10	4	DDA for preferred ion	[M-H]-1	7.77084e+07	6.82773e+07	9.81971e+07	8.41657e+07	53698.9	1.27195e+08	1.32836e+08	83500	55023.1	2.05804e+07	1.96379e+07	1.90956e+07	58.2479	91.5049
FALSE		C6 H11 N4 O2 P	Full match	No results	No results	No results	-4.8	202.062	201.054	1.518	0	0					3	3	1	DDA for preferred ion	[M-H]-1	2.7211e+07	8.18415e+07	9.93308e+07	9.17655e+07	540779	1.13832e+08	1.05651e+08	2.20366e+06	60178.9	2.55507e+07	2.59723e+07	2.60561e+07	69.4622	89.7836
FALSE	1-Deoxy-L-mannitol	C6 H14 O5	Full match	No results	No results	Full match	1.22	166.084	201.054	1.515	3	0					3	3	1	DDA for preferred ion	[M+Cl]-1	5.92321e+07	8.1837e+07	9.93867e+07	9.177e+07	541229	1.14038e+08	1.0601e+08	2.20549e+06	55152.8	2.55507e+07	2.59723e+07	2.60626e+07	56.6833	89.7832
FALSE	N,N-dimethylarginine	C8 H18 N4 O2	Full match	No results	No results	Full match	0.07	202.143	201.136	9.283	5	0					2	5	2	DDA for preferred ion	[M-H]-1	1.12075e+07	6.80017e+06	6.03061e+06	1.15228e+07	73636.1	4.52458e+06	5.76414e+06	131523	83128.1	136650	131498	134715	65.4049	89.4087
FALSE	Acetylcarnitine	C9 H17 N O4	Full match	No results	No results	Full match	0.68	203.116	202.109	3.789	3	0					3	25	12	DDA for preferred ion	[M-H]-1	3.49303e+07	3.79262e+07	3.97961e+07	4.48511e+07	1.33354e+06	1.1619e+08	1.11905e+08	1.3959e+06	75047	1.42396e+07	1.4036e+07	1.14825e+07	54.6162	89.5094
FALSE	guaiacol sulfate	C7 H8 O5 S	Full match	No results	No results	Full match	1.33	204.009	203.002	0.542	1	0					3	11	4	DDA for preferred ion	[M-H]-1	9.03531e+06	9.02057e+06	9.3579e+06	1.19757e+07	250396	6.52459e+06	6.19831e+06	348017	75969.3	4.34919e+06	4.4987e+06	4.1178e+06	37.8637	85.8625
FALSE		C2 H4 N8 O4	Full match	No results	No results	No match	2.35	204.036	203.029	6.394	1	0					3	2	1	DDA for preferred ion	[M-H]-1	9.364e+07	1.92475e+08	1.07042e+08	2.08038e+08	115483	1.83769e+08	1.26484e+08	2.20056e+06	116735	1.08442e+08	1.1029e+08	1.09002e+08	69.6993	92.9504
FALSE	dacisteine	C7 H11 N O4 S	Full match	No results	No results	Full match	0.51	205.041	204.034	7	4	0					3	14	5	DDA for preferred ion	[M-H]-1	2.87714e+07	2.5792e+07	2.78763e+07	2.93317e+07	50211.2	6.46451e+06	1.45309e+07	66902.8	51164.4	7.43884e+06	8.17747e+06	7.91065e+06	55.9921	100.784
FALSE		C4 H3 Br N O2 P	Full match	No results	No results	No results	-1.22	206.908	205.901	0.688	0	0					2	12	4	No MS2	[M-H]-1	8.26101e+06	1.0134e+07	1.38398e+07	1.83267e+07	442610	6.52106e+06	6.76747e+06	356947	83382.2	1.73434e+06	1.88668e+06	1.80366e+06	65.4065	82.5294
FALSE	2-Naphthalenesulfonic acid	C10 H8 O3 S	Full match	Full match	No results	Full match	0.61	208.019	207.012	0.617	2	1	96.9	64.6		64.6	3	13	6	DDA for preferred ion	[M-H]-1	183093	1.52142e+06	772424	1.20323e+06	5.18846e+06	349807	272509	3.40053e+06	399200	1.08013e+07	1.08665e+07	9.80155e+06	86.6564	121.302
FALSE		C6 H13 N O6 S	Full match	No results	No results	No results	0.56	227.046	208.029	3.976	0	0					3	28	14	DDA for other ion	[M-H-H2O]-1	1.13095e+08	8.90664e+07	1.71536e+08	1.95765e+08	44997.2	1.59489e+07	2.19601e+07	78234.1	34876.2	2.50171e+06	2.50741e+06	1.95663e+06	67.4328	92.6786
FALSE		C4 H6 N2 O8	Full match	No results	No results	No results	-3.5	210.012	209.004	5.34	0	0					3	10	4	DDA for preferred ion	[M-H]-1	7.0828e+07	6.59863e+07	7.22262e+07	7.67244e+07	3.42444e+07	6.50041e+07	6.57499e+07	5.79001e+07	8.12421e+06	1.72346e+08	1.67932e+08	1.60506e+08	5.76751	23.1019
FALSE		C5 H5 N7 O3	Full match	No results	No results	No results	1.79	211.045	210.038	5.487	0	0					3	6	2	DDA for preferred ion	[M-H]-1	6.72078e+08	7.44436e+08	7.01609e+08	6.34375e+08	2.55776e+07	4.30547e+08	4.35963e+08	7.66456e+07	35360.6	3.49103e+08	3.61981e+08	3.59216e+08	41.787	74.7102
FALSE	3-Hydroxy-2,4-dioxopentyl phosphate	C5 H9 O7 P	Full match	No results	No results	Full match	0.52	212.009	211.001	4.044	4	0					3	28	12	DDA for preferred ion	[M-H]-1	1.18035e+07	9.17924e+06	1.91416e+07	3.33266e+07	957637	2.85163e+08	3.03892e+08	2.82543e+06	26329.5	1.08467e+07	1.0235e+07	8.56332e+06	83.7509	91.4647
FALSE	paracetamol sulfate	C8 H9 N O5 S	Full match	No results	No results	Full match	0.97	231.02	212.003	0.541	2	0					3	7	3	DDA for preferred ion	[M-H-H2O]-1	6.83585e+06	7.12713e+06	6.71321e+06	9.61063e+06	248861	5.10857e+06	4.78292e+06	453617	75131.4	4.30016e+06	4.24409e+06	4.08908e+06	34.3858	83.0149
FALSE	3-Indoxyl sulphate	C8 H7 N O4 S	Full match	Full match	No results	Full match	1.16	213.01	212.003	0.542	1	1	66.3	45.3		77.7	3	7	3	DDA for preferred ion	[M-H]-1	6.83575e+06	7.12706e+06	6.71318e+06	9.61095e+06	233251	5.10851e+06	4.78289e+06	453692	59446.5	4.30016e+06	4.24409e+06	4.08908e+06	35.7426	83.2223
FALSE		C5 H11 N O6 S	Full match	No results	No results	No results	1.34	213.031	212.024	1.796	0	0					3	24	11	DDA for preferred ion	[M-H]-1	6.47973e+07	6.24611e+07	8.53201e+07	9.58169e+07	71745.3	2.47649e+07	2.62478e+07	151665	39972.8	1.00882e+07	1.02321e+07	8.32157e+06	58.2173	90.796
FALSE	N-LACTOYL ETHANOLAMINE PHOSPHATE	C5 H12 N O6 P	Full match	Invalid mass	No results	Full match	1.06	213.04	212.033	5.848	1	2			58.4		3	7	2	DDA for preferred ion	[M-H]-1	1.57254e+07	1.48992e+07	1.54135e+07	1.61932e+07	128649	1.03006e+08	1.0571e+08	604542	83122.9	5.90586e+06	6.18235e+06	6.0981e+06	54.0912	90.7915
FALSE		C5 H7 N7 O3	Full match	No results	No results	No results	1.98	213.061	212.054	6.117	0	0					3	21	8	DDA for preferred ion	[M-H]-1	3.26826e+08	3.55293e+08	4.11314e+08	3.78014e+08	131304	7.3386e+08	7.90241e+08	2.91249e+06	108414	4.54212e+07	5.17621e+07	5.23521e+07	56.7879	91.2896
FALSE		C4 H7 N9 O2	Full match	No results	No results	No results	2.25	213.072	212.065	6.516	0	0					3	13	6	DDA for preferred ion	[M-H]-1	694635	1.14445e+07	7.95101e+06	1.0407e+07	27956.6	3.85097e+06	3.68977e+06	39920.7	27648	1.91394e+06	1.90495e+06	1.73323e+06	88.4151	90.6608
FALSE		C6 H11 N7 O2	Full match	No results	No results	No results	1.86	213.097	212.091	5.303	0	0					3	2	1	DDA for preferred ion	[M-H]-1	8.04751e+08	8.54065e+08	8.30373e+08	8.51073e+08	1.32699e+07	8.02638e+08	8.92121e+08	3.01687e+07	84288.1	1.97184e+08	1.95872e+08	1.98588e+08	52.9904	87.6647
FALSE		C11 H6 N2 O S	Full match	No results	No results	No results	1	214.02	213.013	5.391	0	0					3	13	5	DDA for preferred ion	[M-H]-1	720526	743400	755201	735774	1.19317e+07	721999	728646	2.1278e+07	26041.5	7.5957e+06	7.35642e+06	6.85871e+06	200.499	131.48
FALSE		C6 H7 N4 O3 P	Full match	No results	No match	No match	-3.92	214.026	213.017	2.159	10	0					3	12	5	DDA for preferred ion	[M-H]-1	6.63417e+08	7.01864e+08	6.928e+08	7.36066e+08	3.03122e+07	4.47004e+08	4.40227e+08	5.38804e+07	313705	1.28447e+08	1.27516e+08	1.17639e+08	33.7738	77.6318
FALSE	1-Methyl-3-(2-thiazolyl)-1H-indole	C12 H10 N2 S	Full match	No results	No results	Full match	1.22	214.056	213.049	6.509	1	0					3	15	7	DDA for preferred ion	[M-H]-1	9.92582e+07	4.06145e+07	1.31331e+08	1.24877e+08	123508	1.02704e+08	1.08255e+08	185824	124367	1.08354e+07	1.10576e+07	9.65834e+06	71.7841	92.3369
FALSE	Benzoresorcinol	C13 H10 O3	Full match	No results	No results	Full match	1.35	214.063	213.056	0.726	14	0					3	1	0	DDA for preferred ion	[M-H]-1	429320	332498	405145	385806	2.45722e+06	540919	526959	2.04422e+06	413194	776994	777819	771129	90.4988	79.0927
FALSE	240I539PWQ	C5 H14 N O6 P	Full match	No results	No results	Full match	0.96	215.056	214.049	6.978	4	0					3	7	3	DDA for preferred ion	[M-H]-1	3.7287e+08	3.04307e+08	3.39099e+08	3.71414e+08	141571	3.63481e+08	3.99096e+08	5.75527e+06	48080	3.78862e+07	3.73808e+07	3.59095e+07	56.6793	90.5191
FALSE		C3 H6 Cl N2 O3 P S	Full match	No results	No results	No results	1.91	215.953	214.946	2.888	0	0					2	4	1	DDA for preferred ion	[M-H]-1	944400	824283	1.34469e+06	867794	9738.42	493944	978135	17273	8027.11	122627	122035	119535	60.606	108.687
FALSE		C7 H6 O2 P2 S	Full match	No results	No results	No results	-3.96	215.956	214.948	2.825	0	0					2	9	3	DDA for preferred ion	[M-H]-1	1.28371e+06	1.76537e+06	1.4258e+06	1.53817e+06	10498	423719	2.47953e+06	19205.1	8822.43	188187	186093	176557	57.0364	127.061
FALSE		C8 H6 Cl O P S	Full match	No results	No results	No results	-4.54	215.957	214.948	3.073	0	0					2	26	9	DDA for preferred ion	[M-H]-1	4.3465e+06	1.12111e+06	558927	1.40437e+06	10668	675010	520104	17805.9	8200.44	190374	226741	207390	113.128	96.8683
FALSE		C2 H7 Cl N4 P2 S	Full match	No results	No results	No results	0.3	215.956	214.948	2.054	0	0					2	5	2	DDA for preferred ion	[M-H]-1	5.69791e+06	8.68384e+06	1.52487e+07	3.19434e+06	29722.4	7.48523e+06	8.64183e+06	493499	19052	1.09168e+06	1.06773e+06	1.05405e+06	86.6343	162.301
FALSE		C3 H4 N8 O4	Full match	No results	No results	No results	2.01	216.036	215.029	6.377	0	0					3	13	5	DDA for preferred ion	[M-H]-1	2.36792e+07	4.97754e+07	2.47537e+07	4.63989e+07	114887	8.716e+07	5.83601e+07	2.67002e+06	107520	4.04744e+07	4.38089e+07	4.46566e+07	68.9921	91.416
FALSE		C6 H13 Cl O6	Full match	No results	No match	No match	0.79	216.04	215.033	2.045	2	0					3	29	11	DDA for preferred ion	[M-H]-1	1.57276e+11	1.61107e+11	1.65756e+11	1.72997e+11	6.5861e+08	1.09761e+11	1.12497e+11	3.39099e+09	607545	3.7971e+10	4.62013e+10	4.62006e+10	52.5134	88.635
FALSE		C6 H12 O6	Full match	Full match	Not the top hit	Not the top hit	1	180.063	215.033	1.738	99	8	98.9	73	55.1	73	3	8	3	DDA for preferred ion	[M+Cl]-1	2.49198e+10	2.1715e+10	2.6283e+10	2.4166e+10	1.0731e+08	2.37276e+10	2.51946e+10	5.99815e+08	152692	5.53623e+09	5.81724e+09	5.81612e+09	52.7017	89.2221
FALSE		C4 H8 N8 O3	Full match	No results	No results	No results	2.08	216.072	215.065	5.27	0	0					3	8	3	DDA for preferred ion	[M-H]-1	1.38139e+07	1.70664e+07	1.56378e+07	8.24859e+06	2.55242e+06	2.34852e+07	1.9088e+07	1.01756e+07	33078.8	1.46382e+07	1.43209e+07	1.38271e+07	29.1829	56.972
FALSE		C4 H8 N8 O3	Full match	No results	No results	No results	2.19	216.072	215.065	6.289	0	0					3	11	5	DDA for preferred ion	[M-H]-1	1.20109e+08	1.13319e+08	1.44552e+08	1.53178e+08	142965	2.39723e+08	2.61224e+08	2.6053e+06	136035	4.54579e+07	4.51767e+07	4.18073e+07	56.8476	90.9245
FALSE		C7 H17 N6 P	Full match	No results	No results	No results	-2.72	216.125	215.117	2.048	0	0					3	5	2	DDA for preferred ion	[M-H]-1	3.33601e+06	3.10895e+06	3.10761e+06	6.13367e+06	25024.9	2.75488e+06	5.26115e+06	13427.6	3525.24	980058	1.018e+06	983645	64.6989	102.171
FALSE		C7 H17 N6 P	Full match	No results	No results	No results	-1.53	216.125	215.118	2.956	0	0					3	12	5	DDA for preferred ion	[M-H]-1	621659	1.09801e+06	1.27356e+06	686193	7418.45	377638	739252	12958.2	6094.07	170329	170704	155678	66.3825	137.124
FALSE		C9 H15 N O5	Full match	No results	No results	No results	0.62	217.095	216.088	4.932	0	0					3	23	10	DDA for preferred ion	[M-H]-1	2.69773e+07	2.69932e+07	2.7915e+07	2.90648e+07	73145.1	1.49477e+07	1.85266e+07	102387	68272.4	1.44604e+06	1.44021e+06	1.20553e+06	55.6883	92.0197
FALSE	Sulfosalicylic Acid	C7 H6 O6 S	Full match	No results	No results	Full match	0.27	217.989	216.981	1.469	3	0					3	13	5	DDA for preferred ion	[M-H]-1	3.51115e+08	3.40407e+08	3.6792e+08	3.33741e+08	104047	8.42421e+07	2.95991e+08	4.5607e+06	63581.2	4.49823e+07	4.78235e+07	4.34579e+07	53.458	117.532
FALSE	Sulfosalicylic Acid	C7 H6 O6 S	Full match	Invalid mass	No results	Full match	0.29	217.989	216.981	1.293	3	8			62.5		3	4	2	DDA for preferred ion	[M-H]-1	133986	127469	128671	129907	2.47145e+06	89855	121607	5.85592e+06	44504.8	4.26819e+07	4.39085e+07	4.37189e+07	210.763	146.237
FALSE		C9 H17 P3	Full match	No results	No results	No results	4.82	218.054	217.048	2.265	0	0					3	13	5	DDA for preferred ion	[M-H]-1	1.65589e+10	1.55118e+10	1.81746e+10	3.36262e+08	6.58428e+06	1.51139e+10	1.58492e+10	6.55597e+07	167099	2.4297e+09	2.6623e+09	2.46814e+09	89.2485	91.1955
FALSE	4-amino-2-methyl-5-phosphooxymethylpyrimidine	C6 H10 N3 O4 P	Full match	No results	Full match	Full match	-2.56	219.041	218.033	2.05	1	0					3	28	10	DDA for preferred ion	[M-H]-1	3.46562e+09	3.57824e+09	3.67523e+09	3.8436e+09	1.35617e+07	2.40955e+09	2.48604e+09	7.14881e+07	234173	8.52322e+08	1.03106e+09	1.00982e+09	52.5992	88.8019
FALSE	4-amino-2-methyl-5-phosphooxymethylpyrimidine	C6 H10 N3 O4 P	Full match	Invalid mass	Full match	Full match	-2.46	219.041	218.033	1.739	1	18			55.8		3	13	5	DDA for preferred ion	[M-H]-1	5.47411e+08	4.78387e+08	5.80132e+08	5.34358e+08	2.16244e+06	5.07382e+08	5.24906e+08	1.26485e+07	137510	1.11639e+08	1.21032e+08	1.21408e+08	52.8609	89.182
FALSE	2-Acetamido-2-deoxy-D-gluconolactone	C8 H13 N O6	Full match	No results	Partial match	Full match	0.24	219.074	218.067	7.219	4	0					3	16	8	DDA for preferred ion	[M-H]-1	6.34812e+07	4.93785e+07	5.68758e+07	5.77481e+07	66555.1	3.76639e+07	3.98454e+07	1.78282e+06	64820.1	1.48809e+07	1.54333e+07	1.31256e+07	54.2992	87.816
FALSE	Pantothenic acid	C9 H17 N O5	Full match	Full match	Full match	Full match	0.21	219.111	218.103	5.155	2	1	62.1	44.8		63.4	3	6	3	DDA for preferred ion	[M-H]-1	1.08469e+09	1.23639e+09	1.51279e+09	1.51443e+09	5.97923e+06	2.41909e+09	2.81467e+09	1.21548e+07	44483.3	1.3123e+08	1.37284e+08	1.37015e+08	58.079	91.1971
FALSE		C2 H3 N7 O4 S	Full match	No results	No results	No results	1.28	220.997	219.99	0.624	0	0					3	24	12	DDA for preferred ion	[M-H]-1	195203	246441	201105	270183	41850.9	162282	236189	101413	56268.2	5.09138e+07	5.23281e+07	4.16104e+07	23.4407	51.7917
FALSE	L-Histidinol phosphate	C6 H12 N3 O4 P	Full match	No results	Full match	Full match	-2.75	221.057	220.049	2.26	2	0					3	8	3	DDA for preferred ion	[M-H]-1	3.45212e+08	3.16911e+08	3.69704e+08	3.68458e+08	305197	3.1662e+08	3.35439e+08	1.20048e+06	165041	5.23647e+07	5.54166e+07	5.21211e+07	55.6524	91.1729
FALSE		C9 H19 N O5	Full match	No results	No results	No results	0.41	221.126	220.119	7.463	0	0					3	4	2	DDA for preferred ion	[M-H]-1	8.45951e+06	9.79321e+06	8.25822e+06	9.70467e+06	205931	1.7415e+07	1.65418e+07	562046	29023.8	3.71697e+06	3.72789e+06	3.61063e+06	50.8646	88.2183
FALSE		C9 H8 N2 O P2	Full match	No results	No results	No results	2.7	222.011	221.005	6.36	0	0					3	4	2	No MS2	[M-H]-1	1.98577e+07	2.03959e+07	2.93101e+07	2.12055e+07	55388	2.88129e+07	2.90273e+07	604879	46324.4	5.5575e+06	5.58046e+06	5.4201e+06	55.7658	89.6202
FALSE		C5 H9 N2 P S3	Full match	Invalid mass	No results	No results	-1.51	223.967	222.959	0.608	0	2			64.3		3	29	14	DDA for preferred ion	[M-H]-1	2.21785e+07	2.42354e+07	3.30051e+07	3.60271e+07	1.42355e+07	2.32304e+07	2.44833e+07	6.20628e+06	1.11919e+06	1.23919e+07	1.25022e+07	9.66466e+06	40.0142	43.0487
FALSE		C7 H13 O4 P S	Full match	No results	No results	No results	0.43	224.027	223.02	5.369	0	0					3	3	1	DDA for preferred ion	[M-H]-1	3.2786e+09	3.35388e+09	3.33658e+09	3.60643e+09	7.18592e+08	2.91763e+09	3.0499e+09	1.56683e+09	8.85919e+07	5.69076e+09	5.62361e+09	5.55636e+09	20.1922	46.4651
FALSE	2-(Methylsulfonyl)-3-(pyrazin-2-ylamino)acrylonitrile	C8 H8 N4 O2 S	No match	Full match	No results	No results	-4.71	224.037	223.028	0.707	0	2	84.7	49.9	64.3	64.7	3	25	9	DDA for preferred ion	[M-H]-1	158008	491974	543684	286337	10655.6	443519	424638	8946.62	2.82682e+06	3.44359e+07	3.82117e+07	4.08536e+07	70.3543	94.858
FALSE	2-(Methylsulfonyl)-3-(pyrazin-2-ylamino)acrylonitrile	C8 H8 N4 O2 S	No results	Full match	No results	No results	-4.73	224.037	223.028	0.67	0	2	84.7	49.9	64.3	64.7	3	13	4	DDA for preferred ion	[M-H]-1	243561	388370	384647	560936	161592	364911	346064	70557.4	592121	1.47887e+07	1.52608e+07	1.61424e+07	36.6854	78.7002
FALSE	L-Carnosine	C9 H14 N4 O3	Full match	No results	No results	Full match	1	226.107	225.1	8.231	8	0					3	16	8	DDA for preferred ion	[M-H]-1	3.36165e+07	3.21547e+07	3.56031e+07	3.68101e+07	72325.9	2.58928e+07	2.74656e+07	400635	71505.6	6.41875e+06	6.52579e+06	5.66959e+06	53.8368	90.4613
FALSE		C9 H9 N O4 S	Full match	No results	No results	No results	1.21	227.025	226.018	0.541	0	0					2	7	2	DDA for preferred ion	[M-H]-1	3.58975e+06	3.66453e+06	3.49309e+06	5.02997e+06	220745	2.89175e+06	2.47578e+06	334188	69559.3	2.42892e+06	2.54962e+06	2.4784e+06	21.3683	78.9893
FALSE		C5 H14 N3 O5 P	Full match	No results	No results	No results	4.6	227.067	226.061	0.736	0	0					3	24	8	DDA for preferred ion	[M-H]-1	58633.6	77834.8	73740.2	25488.6	2715.05	77998.6	99285.6	46145.8	22551	749044	869864	870728	35.3999	209.382
FALSE		C5 H8 N8 O3	Full match	No results	No results	No results	1.93	228.072	227.065	6.338	0	0					2	2	1	DDA for preferred ion	[M-H]-1	1.80382e+07	7.43412e+07	2.31706e+07	2.03173e+07	59215	7.07229e+07	7.64389e+07	97048	60107.3	6.78662e+06	6.74252e+06	6.82817e+06	102.476	91.3623
FALSE		C6 H12 N8 O2	Full match	No results	No results	No results	1.64	228.108	227.101	6.134	0	0					3	21	8	No MS2	[M-H]-1	8.4631e+06	7.4107e+06	6.12586e+06	8.73233e+06	100726	2.40226e+07	2.33289e+07	162652	87369.7	2.39231e+06	2.38604e+06	2.71852e+06	56.9884	90.8804
FALSE	Myristic Acid	C14 H28 O2	Full match	Full match	No results	Not the top hit	0.79	228.209	227.202	0.866	14	2	97.3	9.9		50.6	3	4	1	DDA for preferred ion	[M-H]-1	6.71453e+08	7.45972e+08	4.87763e+08	6.55889e+08	6.10769e+08	4.06749e+08	7.54436e+08	3.04664e+08	3.33783e+06	6.46818e+08	6.60287e+08	6.42087e+08	27.5939	33.3199
FALSE		C8 H7 N O5 S	Full match	No results	No results	No results	0.97	229.004	227.997	0.568	0	0					3	18	8	DDA for preferred ion	[M-H]-1	9.21751e+06	1.04055e+07	1.03413e+07	1.32023e+07	283522	3.85915e+06	8.23297e+06	480421	41167.4	5.10728e+06	5.09408e+06	4.42496e+06	41.4	92.5925
FALSE		C9 H11 N O4 S	Full match	No results	No results	No results	0.77	229.041	228.034	0.789	0	0					3	22	11	DDA for preferred ion	[M-H]-1	4.4152e+06	6.44983e+06	6.24341e+06	9.67023e+06	152639	3.76607e+06	3.60692e+06	151953	16069.8	2.04538e+06	2.11519e+06	1.71035e+06	62.8941	85.2243
FALSE		C5 H7 N7 O4	Full match	No results	No results	No results	1.82	229.056	228.049	7.267	0	0					3	6	2	DDA for preferred ion	[M-H]-1	5.46121e+07	5.41886e+07	4.91399e+07	5.60149e+07	149301	3.458e+07	3.49144e+07	1.40262e+06	162640	7.71375e+06	7.63551e+06	7.40704e+06	55.0138	88.012
FALSE		C6 H16 N O6 P	Full match	No results	No results	No results	0.87	229.072	228.064	5.578	0	0					3	5	2	DDA for preferred ion	[M-H]-1	2.43965e+07	2.4801e+07	2.32723e+07	2.28091e+07	543149	6.78828e+07	6.56801e+07	1.9563e+06	173432	1.80721e+07	1.73102e+07	1.75094e+07	52.6377	88.5096
FALSE		C5 H10 N8 O3	Full match	No results	No results	No results	1.15	230.088	229.081	6.148	0	0					3	23	8	DDA for preferred ion	[M-H]-1	5.428e+07	7.77602e+07	8.87254e+07	8.66041e+07	192777	3.01095e+08	3.14684e+08	310789	171209	6.26154e+06	6.76024e+06	7.30774e+06	59.8899	91.8034
FALSE		C3 H5 N9 O4	Full match	No results	No results	No results	1.61	231.046	230.04	6.484	0	0					3	15	5	DDA for preferred ion	[M-H]-1	7.86384e+07	6.02539e+07	5.6105e+07	9.80609e+07	65016.8	3.9035e+06	3.2278e+06	99694.8	70432.6	1.28656e+07	1.32579e+07	1.4218e+07	62.6246	88.8228
FALSE		C5 H9 N7 O2 S	Full match	No results	No results	No results	1.47	231.054	230.047	5.806	0	0					2	5	2	DDA for preferred ion	[M-H]-1	1.74557e+08	1.81543e+08	1.7919e+08	1.83896e+08	1.2193e+06	1.1924e+08	1.20548e+08	2.57512e+06	461483	5.09509e+07	5.19249e+07	5.26906e+07	54.9386	88.9061
FALSE		C3 H4 N8 O5	Full match	No results	No results	No results	1.33	232.03	231.024	5.079	0	0					3	28	13	DDA for preferred ion	[M-H]-1	3.41749e+07	3.40799e+07	1.57264e+07	1.05861e+07	62126.8	5.41385e+07	6.85454e+07	971077	40969.6	5.06177e+06	6.48814e+06	6.09355e+06	78.5869	91.3864
FALSE		C8 H4 N6 O3	Full match	No results	No results	No match	2.27	232.034	231.028	1.829	5	0					3	25	9	DDA for preferred ion	[M-H]-1	5.67742e+07	5.8625e+07	6.2874e+07	7.5241e+07	300492	6.36687e+07	4.34999e+07	1.54251e+06	172182	2.84067e+07	2.36971e+07	2.54965e+07	24.7996	91.419
FALSE		C10 H32 N8 O5 P2 S2	Full match	No results	No results	No results	4.97	470.141	234.064	0.771	0	0					3	11	4	DDA for other ion	[M-2H]-2	447770	532831	461731	495238	446408	288555	362218	365294	28394.6	2.02501e+06	2.16007e+06	1.99129e+06	34.4659	15.8558
FALSE		C9 H17 O P S2	Full match	No results	No results	No match	3.71	236.046	235.039	2.139	2	0					2	16	6	No MS2	[M-H]-1	3.52447e+07	3.27398e+07	4.98713e+07	6.12399e+07	737003	5.98135e+07	5.61067e+07	193041	43372.6	4.78283e+06	5.15277e+06	4.56188e+06	62.2038	90.275
FALSE		C5 H9 N3 O8	Full match	No results	No results	No results	-2.51	239.039	238.031	6.243	0	0					3	5	2	No MS2	[M-H]-1	2.76986e+07	3.02317e+07	3.44453e+07	2.98733e+07	54213.5	2.79482e+06	741675	86639.3	53110.4	4.5989e+06	4.55636e+06	4.44531e+06	56.606	186.765
FALSE		C8 H14 Cl N O5	Full match	No results	No results	No results	0.62	239.056	238.049	1.312	0	0					3	9	3	DDA for preferred ion	[M-H]-1	2.89969e+06	3.28586e+06	2.77831e+06	2.89074e+06	79166.4	3.08203e+06	3.70696e+06	132700	44120.1	2.26752e+06	2.39164e+06	2.39572e+06	51.3768	87.35
FALSE	2,3,4,5,6-Pentahydroxy-N-(2-hydroxyethyl)hexanamide	C8 H17 N O7	Full match	Invalid mass	No results	Full match	0.67	239.101	238.093	3.398	1	6			52.5		3	2	1	DDA for preferred ion	[M-H]-1	2.64067e+08	2.12949e+08	2.82392e+08	2.18273e+08	5.29215e+06	1.14138e+08	1.40978e+08	8.64436e+06	147424	3.53838e+07	3.57094e+07	3.53082e+07	53.0614	84.3735
FALSE	phenacetin	C10 H13 N O2	Full match	No results	No results	Full match	1.29	179.095	238.109	0.841	22	0					3	10	4	DDA for preferred ion	[M-H+HAc]-1	6.41157e+06	4.61905e+06	5.44948e+06	6.5849e+06	2.26382e+06	2.51131e+06	2.46273e+06	3.27421e+06	17535.2	4.14683e+06	4.16104e+06	3.86673e+06	27.4418	16.3716
FALSE		C8 H4 N2 O7	Full match	No results	No results	No results	-2.41	240.002	238.994	5.525	0	0					3	23	8	DDA for preferred ion	[M-H]-1	2.81903e+08	2.89043e+08	2.94307e+08	3.0655e+08	4.43195e+07	7.96415e+08	7.31474e+08	1.19908e+08	780842	2.73664e+08	3.18424e+08	3.11898e+08	28.2268	76.1988
FALSE		C8 H16 O8	Full match	No results	No results	No results	0.26	240.085	239.077	5.371	0	0					3	2	1	DDA for preferred ion	[M-H]-1	9.52709e+07	7.28473e+07	8.74377e+07	1.09317e+08	806890	9.54064e+07	6.59102e+07	1.16671e+07	1.45889e+06	7.80049e+07	7.83615e+07	7.71965e+07	51.3491	83.284
FALSE		C8 H16 O8	Full match	No results	No results	Invalid mass	0.18	240.085	239.077	5.803	1	0					3	10	4	DDA for preferred ion	[M-H]-1	2.32942e+08	2.6402e+08	2.40622e+08	2.49575e+08	2.1105e+07	4.4207e+08	1.33652e+08	4.19663e+07	1.2093e+07	1.75355e+08	1.75829e+08	1.87045e+08	45.8679	112.319
FALSE		C8 H16 O8	Full match	No results	No results	No results	0.51	240.085	239.077	3.93	0	0					3	25	11	DDA for preferred ion	[M-H]-1	1.25935e+09	1.18629e+09	5.52353e+08	1.47187e+09	1.11443e+07	4.80638e+08	4.35343e+08	4.32733e+07	5.4238e+06	2.49865e+08	2.57215e+08	2.06711e+08	64.383	83.1297
FALSE		C13 H20 O4	Full match	No results	No results	No match	0.6	240.136	239.129	0.772	3	0					3	3	1	DDA for preferred ion	[M-H]-1	389403	437397	395174	462124	1.71791e+06	579134	267948	1.54765e+06	109438	1.62998e+06	1.62104e+06	1.65865e+06	101.046	74.6311
FALSE		C8 H20 N O5 P	Full match	No results	No results	No results	1.48	241.108	240.101	1.057	0	0					3	9	3	No MS2	[M-H]-1	94215.6	91144.3	98058.6	101599	1.10023e+06	110747	111551	154013	33969.2	1.05264e+06	1.02799e+06	988049	14.456	137.122
FALSE	1D-myo-Inositol 1,2-cyclic phosphate	C6 H11 O8 P	Full match	No results	Partial match	Full match	0.74	242.019	241.012	4.863	3	0					3	21	8	No MS2	[M-H]-1	2.77637e+07	2.53059e+07	4.13993e+07	3.0348e+07	62752.2	5.77802e+07	2.48865e+07	505866	53716	2.43801e+06	2.31549e+06	2.07765e+06	57.9447	103.384
FALSE		C19 H30 N6 O3 P2 S	Full match	No results	No results	No results	3.32	484.158	241.072	0.761	0	0					3	7	3	DDA for preferred ion	[M-2H]-2	476847	1.18073e+06	2.34232e+06	1.22871e+06	2.59078e+06	730335	691138	2.35739e+06	29654	9.08003e+06	9.10411e+06	8.63652e+06	49.8013	70.3916
FALSE		C6 H11 N8 O P	Full match	No results	No results	No results	1.05	242.079	241.072	0.765	0	0					3	5	2	DDA for preferred ion	[M-H]-1	457629	1.21765e+06	610048	1.26949e+06	2.64108e+06	758891	715141	2.40456e+06	29654	9.10261e+06	9.08003e+06	8.74982e+06	48.6702	69.5093
FALSE	Lumichrome	C12 H10 N4 O2	Full match	No results	No results	Full match	0.63	242.08	241.073	0.801	1	0					3	9	4	DDA for preferred ion	[M-H]-1	3.54536e+06	4.20098e+06	3.13141e+06	3.86886e+06	2.44146e+06	3.67172e+06	2.57277e+06	4.12881e+06	16109.1	6.02703e+06	6.05654e+06	5.65443e+06	14.2892	23.5021
FALSE		C9 H9 N O5 S	Full match	No results	No results	No results	1.02	243.02	242.013	0.554	0	0					3	13	4	DDA for preferred ion	[M-H]-1	1.21292e+07	1.32268e+07	1.17839e+07	1.49246e+07	291250	9.31824e+06	9.33248e+06	915332	45300.2	9.71182e+06	9.34733e+06	8.90917e+06	38.9497	81.9931
FALSE		C6 H13 N O9	Full match	No results	No results	No results	0.75	243.059	242.052	6.495	0	0					3	10	5	DDA for preferred ion	[M-H]-1	9.2973e+06	5.50221e+07	9.18119e+06	5.84982e+07	4.22176e+06	8.33599e+06	4.02909e+06	2.41421e+07	200214	1.42646e+08	1.41167e+08	1.30708e+08	75.8499	90.4871
FALSE	Cytarabine	C9 H13 N3 O5	Full match	Full match	Full match	Full match	0.14	243.086	242.078	2.595	6	1	54.9	59.5		59.5	3	6	3	DDA for preferred ion	[M-H]-1	1.28391e+08	1.24817e+08	1.49653e+08	1.52806e+08	1.74418e+07	2.0628e+08	2.07818e+08	2.83042e+07	292855	6.74972e+07	6.79036e+07	6.46779e+07	41.0239	75.7009
FALSE		C7 H18 N O6 P	Full match	No results	No results	No results	0.57	243.087	242.08	7.87	0	0					3	5	2	DDA for preferred ion	[M-H]-1	1.07506e+08	1.14371e+08	1.05468e+08	1.18578e+08	1.61057e+06	1.20245e+08	1.21777e+08	5.46151e+06	28543.3	3.0227e+07	3.00141e+07	2.92476e+07	51.4179	87.1473
FALSE		C7 H13 N7 O3	Full match	No results	No results	No results	1.65	243.108	242.101	5.264	0	0					3	23	8	DDA for preferred ion	[M-H]-1	6.41278e+07	8.43202e+07	6.51755e+07	5.40286e+07	31092.2	1.09998e+08	1.27491e+08	254046	26729.7	1.12728e+07	1.0891e+07	1.27182e+07	59.4475	91.7044
FALSE	N-Undecanoylglycine	C13 H25 N O3	Full match	No results	No results	Full match	0.44	243.183	242.176	1.829	1	0					3	7	3	DDA for preferred ion	[M-H]-1	1.4737e+06	5.29737e+06	1.46339e+06	1.32113e+06	1.8308e+07	1.01769e+06	1.03397e+06	1.15187e+07	825039	4.10705e+07	4.04427e+07	3.90407e+07	114.408	121.028
FALSE	N-Undecanoylglycine	C13 H25 N O3	Full match	No results	No results	Full match	0.83	243.183	242.176	0.715	1	0					3	5	2	DDA for preferred ion	[M-H]-1	83104.5	89846.4	76936.9	95535.7	4.3331e+06	68735.8	88688.1	6.88705e+06	999094	1.18079e+07	1.20225e+07	1.16113e+07	201.746	138.068
FALSE	Uridine	C9 H12 N2 O6	Full match	Full match	Full match	Full match	0.49	244.07	243.062	1.106	4	1	73.1	66		100	3	3	1	DDA for preferred ion	[M-H]-1	1.85922e+08	1.83696e+08	1.90416e+08	2.00404e+08	4.25054e+07	5.01111e+08	5.83408e+08	6.64005e+07	49623.3	8.483e+07	8.57531e+07	8.36222e+07	47.9362	77.3887
FALSE	Pseudouridine	C9 H12 N2 O6	Full match	Full match	Partial match	Full match	0.15	244.07	243.062	1.538	4	1	85.5	50.1		63.8	3	5	2	DDA for preferred ion	[M-H]-1	4.89264e+08	5.38955e+08	4.68654e+08	4.29851e+08	1.51826e+07	5.44292e+08	4.1984e+08	4.18156e+07	74314.8	3.44327e+08	3.4539e+08	3.32521e+08	43.8703	84.2232
FALSE	(5R)-5-[(1S)-1,2-Dihydroxyethyl]-alpha-D-lyxopyranose	C7 H14 O7	Full match	Invalid mass	No results	Full match	-0.08	210.074	245.043	1.896	6	1			50.9		3	11	4	DDA for preferred ion	[M+Cl]-1	1.00999e+09	6.68647e+08	8.37914e+08	9.83521e+08	122387	9.96509e+08	1.05122e+09	9.35542e+06	85878.9	1.4298e+08	1.54073e+08	1.45619e+08	57.6489	90.664
FALSE		C7 H15 Cl O7	Full match	No results	No results	No results	-0.1	246.051	245.043	2.408	0	0					3	14	5	DDA for preferred ion	[M-H]-1	6.50895e+08	8.49446e+08	1.0049e+09	7.94804e+08	390595	5.00282e+08	5.33681e+08	997895	244758	8.23041e+07	7.8941e+07	7.40871e+07	58.7861	92.0952
FALSE		C4 H11 N10 O P	Full match	No results	No results	No match	-0.62	246.085	245.078	7.329	2	0					2	13	5	DDA for preferred ion	[M-H]-1	7.69993e+06	7.43772e+06	3.31173e+06	2.22269e+06	22105.3	6.83373e+06	8.98673e+06	32829.1	22818.7	77672.2	84985.2	81019.3	80.7442	92.9697
FALSE		C5 H8 N6 O6	Full match	No results	No results	No results	3.6	248.051	247.044	0.707	0	0					3	1	1	DDA for preferred ion	[M-H]-1	82329.2	86654.9	75931.7	80017.4	557464	64516.9	84711	805835	18757.3	871580	870994	879596	142.554	109.25
FALSE		C6 H13 N6 O3 P	Full match	No results	No results	No results	3.13	248.079	247.072	0.774	0	0					3	8	3	DDA for preferred ion	[M-H]-1	369659	420133	382242	474112	220271	226234	259608	383005	21493.3	1.53682e+06	1.48535e+06	1.46091e+06	28.3499	24.7336
FALSE		C18 H35 N4 O6 P S2	Full match	No results	No results	No results	2.37	498.174	248.08	0.75	0	0					3	5	2	DDA for preferred ion	[M-2H]-2	4.29273e+06	7.85955e+06	9.66514e+06	8.24173e+06	2.00499e+07	5.79782e+06	5.72061e+06	2.1559e+07	508029	7.91067e+07	7.98565e+07	7.66806e+07	35.0397	66.0388
FALSE		C14 H35 N4 O11 P S	Full match	No results	No results	No results	-2.59	498.176	248.08	0.619	0	0					3	24	10	DDA for preferred ion	[M-2H]-2	162234	439244	229905	334708	2.35994e+06	209352	317670	3.9956e+06	111590	3.02382e+06	3.56438e+06	3.02973e+06	54.7665	116.238
FALSE		C5 H2 Cl N2 O2 P3	Full match	No results	No results	No results	-3.22	249.902	248.894	0.585	0	0					2	5	2	No MS2	[M-H]-1	4.29277e+06	4.44904e+06	5.31184e+06	6.8793e+06	473069	4.70013e+06	6.23804e+06	504141	47305.2	4.19745e+06	4.04327e+06	4.1395e+06	32.6171	79.9432
FALSE		C10 H6 N2 O4 S	Full match	No results	No results	No results	0.12	250.005	248.998	0.78	0	0					3	14	5	DDA for preferred ion	[M-H]-1	1.59651e+07	1.90525e+07	1.73901e+07	1.96289e+07	38048.7	7.14019e+06	7.66986e+06	181436	24156.8	3.4633e+06	3.80205e+06	3.67215e+06	55.5542	89.1577
FALSE		C10 H10 N4 O4	Full match	No results	No results	No results	0.36	250.07	249.063	1.14	0	0					3	5	2	DDA for preferred ion	[M-H]-1	5.67623e+07	5.74865e+07	5.95376e+07	6.22101e+07	2.21895e+06	3.36752e+07	3.58642e+07	6.85117e+06	63735.9	2.34577e+07	2.33677e+07	2.25934e+07	44.6805	73.338
FALSE		C H2 Cl2 N3 P3 S	Full match	No results	No results	No results	1.27	250.856	249.849	0.573	0	0					3	21	7	DDA for preferred ion	[M-H]-1	723219	539286	478101	343926	944512	958338	692826	1.42109e+06	18563.1	1.77899e+06	1.87178e+06	2.05306e+06	80.4606	30.5554
FALSE		C H3 O9 P3	Full match	No results	No results	No results	1.66	251.899	250.892	0.59	0	0					3	13	5	DDA for preferred ion	[M-H]-1	1.31154e+06	958450	2.40722e+06	3.13349e+06	135430	2.56095e+06	2.76286e+06	115065	53102.2	1.83722e+06	1.69746e+06	1.6959e+06	52.4286	84.5005
FALSE	2'-Deoxyinosine	C10 H12 N4 O4	No match	Full match	Full match	No results	-0.57	252.086	251.078	1.75	0	1	64.9	8.2		64.8	3	18	8	DDA for preferred ion	[M-H]-1	9.57297e+06	1.32278e+07	1.08925e+07	1.42738e+07	64931	1.09225e+06	3.20568e+06	130837	34181.9	4.38237e+06	4.36586e+06	3.80231e+06	56.8339	107.004
FALSE		C6 H11 N3 O8	Full match	No results	No results	No results	-2.77	253.055	252.047	6.096	0	0					3	1	1	DDA for preferred ion	[M-H]-1	1.05759e+08	1.00375e+08	1.12263e+08	1.04061e+08	133156	2.039e+08	2.07377e+08	224070	113751	2.17047e+07	2.15059e+07	2.16828e+07	55.9928	91.4006
FALSE	N-Acetylvanilalanine	C12 H15 N O5	Full match	No results	No results	Full match	0.3	253.095	252.088	3.977	3	0					3	26	11	DDA for preferred ion	[M-H]-1	4.56936e+06	4.62367e+06	6.98685e+06	1.02811e+07	41459.1	1.621e+07	1.56367e+07	234710	29880.5	1.79134e+06	1.89129e+06	1.51065e+06	70.5918	90.062
FALSE		C8 H17 O3 P3	Full match	No results	No results	No results	-4.58	254.039	253.031	5.299	0	0					3	28	10	DDA for preferred ion	[M-H]-1	2.44604e+08	1.5289e+08	2.23042e+08	1.28655e+08	773879	2.5388e+08	3.11713e+08	2.15105e+07	129729	7.87231e+07	8.13069e+07	9.39931e+07	62.7691	86.4095
FALSE	cis-7-Hexadecenoic acid	C16 H30 O2	Full match	Full match	Partial match	Not the top hit	1.3	254.225	253.218	0.837	17	6	98.2	9.9		9.9	3	9	4	DDA for preferred ion	[M-H]-1	8.65842e+06	6.58539e+06	7.68846e+06	7.13814e+06	1.25066e+07	5.03703e+06	8.30273e+06	1.44928e+07	767372	1.07727e+07	1.06562e+07	9.96136e+06	10.1907	49.5341
FALSE		C8 H14 Cl N O6	Full match	No results	No results	No results	0.93	255.051	254.044	1.054	0	0					3	17	7	DDA for preferred ion	[M-H]-1	3.85719e+06	3.0966e+06	3.38938e+06	2.9373e+06	149418	3.49695e+06	1.71429e+06	5.09098e+06	61795.7	808059	895886	777667	51.6008	67.9049
FALSE		C8 H17 N O8	Full match	No results	No match	No match	0.76	255.095	254.088	6.316	5	0					3	9	3	DDA for preferred ion	[M-H]-1	5.68787e+07	6.50085e+07	6.64475e+07	3.59731e+07	70202.4	4.36898e+07	3.91909e+07	111026	72411	9.3371e+06	9.31254e+06	9.84739e+06	62.0236	91.7067
FALSE		C4 H6 Cl N4 O5 P	Full match	No results	No results	No results	-4.6	255.976	254.968	5.528	0	0					3	27	12	DDA for preferred ion	[M-H]-1	4.44962e+06	5.87553e+06	6.08479e+06	3.81633e+06	2.13488e+06	6.97618e+07	5.64877e+07	7.44415e+06	90590.5	1.33516e+07	1.39171e+07	1.10752e+07	25.3821	81.5481
FALSE		C25 H36 O7 S2	Full match	No results	No results	No results	0.49	512.19	255.088	0.742	0	0					3	3	1	DDA for other ion	[M-2H]-2	179838	526331	521201	467126	1.63853e+06	385042	424723	2.08175e+06	25062.7	7.22883e+06	7.15236e+06	7.09706e+06	71.6256	80.3013
FALSE	1-(9H-beta-Carbolin-1-yl)-1,4-butanediol	C15 H16 N2 O2	Full match	No results	No results	Full match	0.58	256.121	255.114	1.957	3	0					3	23	10	DDA for preferred ion	[M-H]-1	1.52525e+08	1.65333e+08	1.6314e+08	1.87406e+08	3.9745e+06	1.37625e+08	1.28614e+08	4.45734e+06	72221.3	1.06e+08	1.01656e+08	8.73206e+07	52.2545	86.9226
FALSE	Palmitic acid	C16 H32 O2	Full match	Full match	Full match	Full match	0.64	256.24	255.233	0.846	11	3	99.8	10		10	3	7	3	DDA for preferred ion	[M-H]-1	6.00779e+08	6.62887e+08	5.28959e+08	6.42324e+08	7.96805e+08	4.09225e+08	5.47596e+08	8.3637e+08	1.76992e+07	1.16451e+09	1.17125e+09	1.10788e+09	8.41113	28.4878
FALSE		C10 H11 N O5 S	Full match	No results	No results	No results	0.55	257.036	256.029	0.578	0	0					3	11	5	DDA for preferred ion	[M-H]-1	8.3673e+06	1.00727e+07	1.09056e+07	1.21993e+07	309365	7.4269e+06	7.46295e+06	712128	42751.7	6.32422e+06	6.28534e+06	5.80511e+06	51.2939	81.4002
FALSE		C8 H16 Cl N O6	Full match	No results	No results	No results	0.44	257.067	256.059	2.253	0	0					3	6	2	DDA for preferred ion	[M-H]-1	4.10389e+09	4.22018e+09	4.31024e+09	4.58392e+09	7.92363e+06	1.43098e+10	1.2155e+10	4.08774e+07	237207	1.23722e+09	1.24686e+09	1.19071e+09	54.4527	92.6475
FALSE		C9 H11 Cl N4 O3	Full match	No results	No results	No results	-4.49	258.052	257.044	1.147	0	0					3	8	3	DDA for preferred ion	[M-H]-1	7.71188e+06	6.51147e+06	8.83113e+06	6.30432e+06	4.52855e+06	1.84459e+07	7.97941e+06	1.17134e+07	95104.6	2.21785e+06	2.18991e+06	2.33385e+06	17.6909	49.6627
FALSE	1-(beta-D-ribofuranosyl)thymine	C10 H14 N2 O6	Full match	No results	No results	Full match	0.73	258.085	257.078	7.401	3	0					2	1	0	No MS2	[M-H]-1	2.35289e+07	1.90243e+07	1.06979e+07	1.39842e+07	20821.3	1.62102e+07	1.74482e+07	29366.4	20762.8	117631	118063	117819	66.576	91.1634
FALSE		C5 H11 N10 O P	Full match	No results	No results	No results	-0.25	258.085	257.078	1.191	0	0					3	6	2	DDA for preferred ion	[M-H]-1	3.72721e+06	3.72728e+06	3.6544e+06	4.13083e+06	172956	1.82294e+06	2.44275e+06	374173	40376.6	2.20667e+06	2.10982e+06	2.15461e+06	41.2148	76.3695
FALSE		C5 H11 N10 O P	Full match	No results	No results	No match	-0.19	258.085	257.078	7.158	3	0					3	10	4	No MS2	[M-H]-1	2.40141e+07	1.89757e+07	2.27329e+07	2.42527e+07	42121.4	1.61476e+07	1.73378e+07	174834	44041	3.17607e+06	3.37522e+06	3.14106e+06	56.2106	90.4028
FALSE	1-(beta-D-ribofuranosyl)thymine	C10 H14 N2 O6	Full match	No results	No results	Full match	1.1	258.085	257.078	1.045	3	0					3	9	5	DDA for other ion	[M-H]-1	1.78757e+06	1.36386e+06	1.79676e+06	1.87416e+06	178842	1.16153e+06	1.38971e+06	388078	42752	411471	418581	383788	26.2706	67.5196
FALSE		C3 H4 N O5 P3 S	Full match	No results	No results	No results	-3.7	258.902	257.894	0.59	0	0					2	10	4	DDA for preferred ion	[M-H]-1	3.34672e+06	3.99085e+06	4.14403e+06	5.15363e+06	130204	2.74087e+06	3.04522e+06	125911	54396.7	884238	949633	903146	54.2843	84.958
FALSE		C5 H5 N7 O6	Full match	No results	No results	No results	-0.12	259.03	258.023	1.406	0	0					3	26	12	No MS2	[M-H]-1	615112	462278	207943	484437	22848.1	49719.9	127164	47027.7	11592.3	286515	287013	230103	65.172	61.1926
FALSE	N-Acetylglucosaminitol	C8 H17 N O6	Full match	No results	No results	Full match	-0.49	223.106	258.075	2.578	1	0					3	20	8	DDA for other ion	[M+Cl]-1	7.44955e+07	7.22955e+07	7.68658e+07	7.98524e+07	114581	9.757e+07	1.0477e+08	214103	90728.5	1.36573e+07	1.33723e+07	1.16367e+07	55.7809	91.1719
FALSE		C8 H18 Cl N O6	Full match	No results	No results	No results	-0.13	259.082	258.075	2.558	0	0					3	20	8	DDA for preferred ion	[M-H]-1	7.44956e+07	7.22956e+07	7.68658e+07	7.98524e+07	107497	9.757e+07	1.0477e+08	200866	81648.1	1.36573e+07	1.33723e+07	1.16367e+07	55.7809	91.1874
FALSE		C10 H14 O2 P2 S	Full match	No results	No results	No match	4.8	260.019	259.013	1.566	3	0					2	20	8	No MS2	[M-H]-1	1.35924e+07	2.51114e+07	1.50066e+07	1.46888e+07	39506	9.24096e+06	1.12917e+07	78071.7	26288.5	177420	152265	171932	65.1245	91.1787
FALSE	D-Mannose 6-phosphate	C6 H13 O9 P	Full match	Full match	Not the top hit	Not the top hit	0.08	260.03	259.022	8.055	54	6	80.3	69.2		80.7	2	9	3	DDA for preferred ion	[M-H]-1	3.70721e+08	3.24326e+08	4.93902e+08	4.08911e+08	105452	1.02588e+08	1.42513e+08	160133	110600	3.13956e+07	3.01176e+07	3.22385e+07	58.9298	93.322
FALSE		C7 H17 O8 P	Full match	No results	No results	No results	3.05	260.066	259.06	2.255	0	0					2	6	2	DDA for preferred ion	[M-H]-1	1.00895e+08	1.11297e+08	1.05278e+08	1.20185e+08	428983	3.80612e+08	3.28548e+08	974552	233820	3.1351e+07	3.22182e+07	3.07608e+07	55.141	92.5755
FALSE		C8 H17 N6 P S	Full match	No results	No results	No results	4.4	260.097	259.091	6.325	0	0					3	26	9	No MS2	[M-H]-1	3.51402e+07	9.24029e+07	1.21766e+08	1.08226e+08	72188.4	1.67834e+08	1.3344e+08	116144	74610.8	2.93873e+06	3.30541e+06	3.49714e+06	72.4198	94.1568
FALSE		C9 H14 N2 O5 S	Full match	No results	No results	No results	0.53	262.062	261.055	6.935	0	0					3	19	7	DDA for preferred ion	[M-H]-1	1.3673e+07	1.18092e+07	1.20751e+07	1.18748e+07	41898.3	2.68666e+06	2.73042e+06	1.71682e+06	51637.2	1.161e+07	1.26022e+07	1.32235e+07	49.7335	68.4557
FALSE	4-[Amino(carboxy)methyl]-5-oxoproline	C7 H10 N2 O5	Full match	No results	No results	Full match	0.31	202.059	261.073	7.078	2	0					3	4	1	DDA for preferred ion	[M-H+HAc]-1	2.20771e+06	1.69618e+06	1.05244e+07	1.26306e+07	24842.4	2.83306e+07	3.28694e+07	334955	26348.5	5.97754e+06	6.12593e+06	6.09479e+06	102.163	91.0269
FALSE		C2 H7 N10 P	Full match	No results	No results	No results	-1.01	202.059	261.073	7.28	0	0					2	3	1	DDA for preferred ion	[M-H+HAc]-1	2.49723e+07	2.58442e+07	2.58426e+07	2.92634e+07	74391.1	3.45171e+07	3.34784e+07	332601	82772.9	5.91038e+06	5.94159e+06	6.01716e+06	55.1185	90.4123
FALSE	4-[Amino(carboxy)methyl]-5-oxoproline	C7 H10 N2 O5	Full match	No results	No results	Full match	0.63	202.059	261.073	6.951	2	0					2	8	3	DDA for preferred ion	[M-H+HAc]-1	1.92615e+07	1.62625e+07	1.59606e+07	2.02917e+07	25773.3	9.86362e+06	1.53497e+07	33260.9	25529.4	5.6304e+06	5.38595e+06	5.7385e+06	56.3927	139.263
FALSE		C20 H41 N4 O4 P3 S	Full match	No results	No results	No results	-0.11	526.206	262.096	0.733	0	0					3	7	4	DDA for other ion	[M-2H]-2	75522.6	74589	70612.3	79902.7	571893	50782.7	71752.9	822348	22113.9	1.8842e+06	1.91471e+06	1.78951e+06	81.6719	109.093
FALSE	4-Hydroxy-3- methoxyphenylglycol sulfate	C9 H12 O7 S	Full match	Full match	No results	Full match	0.27	264.03	263.023	0.602	2	1	57.4	60.3		67	3	20	8	DDA for preferred ion	[M-H]-1	2.94425e+07	3.16813e+07	3.24045e+07	4.11373e+07	528969	2.49821e+07	2.69166e+07	941944	169165	1.26369e+07	1.18746e+07	1.07782e+07	53.8095	87.2698
FALSE		C10 H9 Cl N6 O	Full match	No results	No results	No results	-4.83	264.053	263.044	1.168	0	0					3	19	10	DDA for preferred ion	[M-H]-1	1.39268e+07	1.49323e+07	1.2863e+07	1.3802e+07	1.74661e+06	2.05678e+07	2.2889e+07	6.67111e+06	57561.8	2.24444e+07	2.33464e+07	1.92436e+07	38.7392	66.4969
FALSE	deoxyuridine	C9 H12 N2 O5	Full match	No results	Full match	Full match	0.66	228.075	263.044	1.036	3	0					3	2	1	DDA for preferred ion	[M+Cl]-1	2.84054e+08	3.06507e+08	2.91214e+08	3.1563e+08	2.34398e+07	4.65781e+08	5.13103e+08	5.59633e+07	53064.5	1.22964e+08	1.23053e+08	1.21204e+08	47.5235	79.7729
FALSE		C12 H16 N4 O S	Full match	No results	No results	No results	0.75	264.104	263.097	7.199	0	0					3	8	3	DDA for preferred ion	[M-H]-1	1.35153e+07	1.44885e+07	716810	1.33862e+07	1.18615e+06	1.00981e+07	1.17635e+07	746034	39721	4.44777e+06	4.52756e+06	4.7048e+06	83.0485	79.2305
FALSE		C10 H18 O4 S2	Full match	No results	No results	No results	1.88	266.065	265.058	1.151	0	0					3	15	5	DDA for preferred ion	[M-H]-1	1.02447e+07	9.94288e+06	1.12028e+07	1.14129e+07	179723	7.05868e+06	7.46755e+06	1.15489e+06	67328.1	2.79185e+06	3.09513e+06	2.85909e+06	49.5809	78.3959
FALSE	(2R,5R)-2-Benzyl-5-(hydroxymethyl)-2,5-dihydro-2,3,5,6-pyrazinetetrol	C12 H14 N2 O5	Full match	No results	No results	Full match	0.3	266.09	265.083	6.696	2	0					3	25	11	DDA for preferred ion	[M-H]-1	4.18274e+07	2.74994e+07	5.12614e+07	4.02378e+07	25413.4	5.16954e+07	7.06822e+07	95218.8	26726.2	3.65985e+06	3.50256e+06	2.96514e+06	59.4241	94.2058
FALSE		C17 H34 N2	Full match	No results	No results	No results	-2.1	266.272	265.264	0.544	0	0					2	1	0	DDA for preferred ion	[M-H]-1	22981.1	28321.8	20430.3	61583.2	1.00121e+06	17214.1	33934.2	85092.8	9805.68	2.98537e+06	3.01497e+06	2.99619e+06	222.174	187.135
FALSE		C18 H42 N5 O7 P S2	Full match	No results	No results	No results	2.35	535.226	266.606	0.738	0	0					3	4	1	No MS2	[M-2H]-2	1.16486e+06	1.42076e+06	1.28536e+06	1.48832e+06	81312.8	1.16043e+06	1.18334e+06	144861	18689.6	882576	895309	906888	39.8963	77.6593
FALSE		C2 H6 N8 O4 P2	Full match	No results	No results	No results	-3.2	267.999	266.991	0.842	0	0					3	20	7	DDA for preferred ion	[M-H]-1	2.04952e+07	1.9056e+07	7.17853e+06	3.42056e+06	527235	2.51139e+07	2.41676e+07	865877	50707.8	1.12333e+07	1.23504e+07	1.28275e+07	81.736	87.3641
FALSE		C7 H12 N2 O7 S	Full match	No results	No results	No results	1.23	268.037	267.03	6.982	0	0					3	23	10	DDA for preferred ion	[M-H]-1	2.27237e+06	2.96933e+06	1.32125e+06	1.91876e+06	248253	1.37545e+06	1.71816e+06	458942	138306	8.23903e+06	8.58622e+06	7.0779e+06	58.1688	63.6765
FALSE	Arabinosylhypoxanthine	C10 H12 N4 O5	Full match	No results	Partial match	Full match	0.37	268.081	267.074	1.815	6	0					3	13	6	DDA for preferred ion	[M-H]-1	1.38548e+09	1.3652e+09	1.54059e+09	1.58344e+09	2.46431e+06	3.89319e+08	3.6106e+08	6.03532e+06	69260.1	2.46497e+08	2.46313e+08	2.22544e+08	54.0446	90.138
FALSE		C4 H13 N8 O4 P	Full match	No results	No match	No match	4.4	268.08	267.074	1.258	6	0					3	6	2	DDA for preferred ion	[M-H]-1	3.00517e+06	3.20104e+06	3.0684e+06	3.10807e+06	208721	2.0656e+06	2.2438e+06	458847	58179.9	1.60732e+06	1.62775e+06	1.67656e+06	39.3117	70.1943
FALSE		C9 H20 N2 O7	Full match	No results	No results	No results	0.68	268.127	267.12	6.274	0	0					2	29	12	DDA for preferred ion	[M-H]-1	8.50896e+06	1.26036e+07	1.34004e+07	1.05636e+07	55268.9	1.76286e+07	1.72035e+07	86497.6	55404.9	370598	322640	408108	59.2651	93.2729
FALSE	MFCD00133175	C17 H32 O2	Full match	No results	No results	Full match	1.13	268.24	267.233	0.828	7	0					3	12	5	DDA for preferred ion	[M-H]-1	1.50407e+06	1.17853e+06	2.27907e+06	1.38896e+06	2.1268e+06	782264	1.85354e+06	2.67546e+06	275059	1.72476e+06	1.75046e+06	1.59894e+06	26.0497	48.7676
FALSE		C8 H7 N5 O4 S	Full match	No results	No results	No results	-4.41	269.022	268.013	7.072	0	0					2	7	3	DDA for preferred ion	[M-H]-1	7.13721e+06	5.76437e+06	5.17473e+06	6.91973e+06	22173.7	1.27314e+06	1.77339e+06	30218.4	23559.5	103519	107201	101473	57.9348	97.6345
FALSE		C8 H21 N3 O3 P2	Full match	No results	No results	No results	-1.5	269.106	268.098	0.736	0	0					3	7	2	DDA for preferred ion	[M-H]-1	58766.1	64287.7	56549.4	77750.8	97571.5	47230.1	63364.8	124483	21746.7	1.93626e+06	1.90153e+06	1.84483e+06	28.2859	41.5593
FALSE		C9 H19 N O8	Full match	No results	No results	No match	0.66	269.111	268.104	6.264	4	0					3	7	2	DDA for preferred ion	[M-H]-1	4.7577e+07	6.08154e+07	7.07628e+07	5.00587e+07	104358	8.20295e+07	7.77646e+07	275336	100597	2.54568e+07	2.55496e+07	2.66123e+07	59.1879	91.1361
FALSE		C H Cl P2 S5	Full match	No results	No results	No results	-0.67	269.785	268.777	0.777	0	0					3	21	10	DDA for preferred ion	[M-H]-1	878392	1.75658e+06	880761	1.93636e+06	150755	1.89497e+06	2.68882e+06	248109	42117.8	6.45423e+06	6.47027e+06	5.42562e+06	60.2847	81.3313
FALSE		C8 H6 N4 O5 S	Full match	No results	No results	No results	-4.72	270.006	268.997	1.772	0	0					2	18	7	DDA for preferred ion	[M-H]-1	5.25494e+07	4.67133e+07	5.47506e+07	4.72592e+07	59287.9	4.06036e+07	4.73639e+07	121693	34603	2.19804e+06	2.02039e+06	2.32751e+06	56.3487	91.4227
FALSE		C8 H15 Cl N2 O6	Full match	No results	No results	No results	0.4	270.062	269.055	1.943	0	0					3	9	4	DDA for preferred ion	[M-H]-1	9.50153e+07	6.74609e+07	9.75497e+07	9.27848e+07	706013	1.93288e+08	3.87034e+08	4.33546e+06	73012.3	3.959e+07	3.68389e+07	3.74161e+07	55.4684	98.7261
FALSE		C9 H18 O9	Full match	No results	No results	No match	0.42	270.095	269.088	3.539	4	0					3	9	3	DDA for preferred ion	[M-H]-1	3.4762e+09	3.17101e+09	3.68761e+09	3.60042e+09	2.34319e+06	2.15193e+09	2.08934e+09	8.75105e+07	308132	1.40414e+09	1.45139e+09	1.35403e+09	53.6056	88.6272
FALSE	(6R)-9-(beta-D-Ribofuranosyl)-6,9-dihydro-1H-purin-6-ol	C10 H14 N4 O5	Full match	No results	No results	Full match	-4.38	270.096	269.088	6.37	4	0					3	28	9	DDA for preferred ion	[M-H]-1	1.02729e+08	1.25353e+08	1.21823e+08	1.18779e+08	82774.4	6.04557e+07	4.62551e+07	1.49028e+06	93505.4	5.70819e+07	5.92508e+07	6.77219e+07	56.1562	90.5182
FALSE		C16 H19 N2 P	Full match	No results	No results	No results	1.86	270.129	269.122	0.593	0	0					3	9	4	DDA for preferred ion	[M-H]-1	142245	164668	145627	162628	2.41e+06	137290	176735	2.46101e+06	56387.7	5.72897e+06	5.8342e+06	5.37776e+06	139.061	117.52
FALSE	Margaric acid	C17 H34 O2	Full match	No results	No results	Full match	0.11	270.256	269.249	0.83	9	0					3	13	4	DDA for preferred ion	[M-H]-1	3.88069e+06	5.10775e+06	4.04905e+06	4.26481e+06	7.5365e+06	3.42039e+06	3.70158e+06	7.62347e+06	351943	8.74018e+06	7.99617e+06	8.37522e+06	17.1234	40.8694
FALSE		C5 H5 N7 O3	Full match	No results	No results	No results	1.84	211.045	270.06	5.264	0	0					3	13	5	DDA for other ion	[M-H+HAc]-1	303459	612186	463696	710544	13949.8	200784	3.18515e+06	23126.9	13574.7	708582	710126	766945	63.665	128.834
FALSE		C4 H13 N6 P S3	Full match	No results	No results	No results	4.61	272.01	271.004	4.174	0	0					3	20	8	DDA for preferred ion	[M-H]-1	3.68977e+08	3.57892e+08	2.19118e+08	1.73306e+08	6.29049e+06	3.22251e+08	2.882e+08	4.51503e+06	69194.9	6.36032e+07	5.55671e+07	5.54309e+07	64.504	89.0131
FALSE		C7 H18 N O2 P3 S	Full match	No results	No results	No results	-3.61	273.027	272.019	6.175	0	0					3	20	9	No MS2	[M-H]-1	9.54018e+06	8.2229e+06	9.87829e+06	9.32714e+06	33162.9	7.91707e+06	8.83146e+06	55654.3	31039.3	209784	247198	219790	56.1653	90.7931
FALSE		C20 H40 N10 O4 S2	Full match	No results	No results	No results	3.55	548.268	273.127	0.539	0	0					2	30	11	DDA for other ion	[M-2H]-2	1.1462e+07	1.33919e+07	1.15536e+07	1.71816e+07	189678	7.8693e+06	7.72696e+06	242969	58096.5	1.46622e+06	1.79562e+06	1.56205e+06	48.4518	89.3578
FALSE	3-beta-D-glucopyranuronosyloxy-5-methylisoxazole	C10 H13 N O8	Full match	No results	No results	Full match	0.75	275.064	274.057	7.535	2	0					2	15	6	DDA for other ion	[M-H]-1	8.17086e+06	8.19227e+06	6.96788e+06	6.17934e+06	18916	694179	1.36455e+06	28232.2	19730	56897.1	50980.3	54819.7	57.5336	100.07
FALSE		C8 H17 Cl O8	Full match	No results	No results	No results	0.71	276.061	275.054	3.074	0	0					3	24	11	DDA for preferred ion	[M-H]-1	8.19004e+08	7.52899e+08	9.49137e+08	1.01917e+09	452128	9.4436e+08	9.9534e+08	681720	322939	3.49135e+07	3.54512e+07	2.88715e+07	57.783	92.237
FALSE		C11 H12 N6 O3	Full match	No results	No results	No match	-4.03	276.097	275.089	8.351	6	0					3	12	5	DDA for preferred ion	[M-H]-1	3.91992e+07	3.93056e+07	6.34399e+07	5.39366e+07	57563.1	8.09539e+06	1.00583e+07	95910.7	58007.6	6.3681e+06	6.89785e+06	6.39357e+06	60.4901	92.9149
FALSE		C9 H15 N3 O3 S2	Full match	No results	No results	No results	2.61	277.055	276.049	1.15	0	0					3	9	4	DDA for preferred ion	[M-H]-1	56839.3	63083.6	55219.1	47747.6	121714	90970.7	138374	23204.7	14401.7	2.05972e+06	2.13107e+06	1.98658e+06	56.6716	47.1986
FALSE		C9 H15 N3 O3 S2	Full match	No results	No results	No results	3.16	277.055	276.049	0.935	0	0					3	13	6	DDA for preferred ion	[M-H]-1	440591	445139	413155	459418	331180	359249	414369	432783	66084.1	2.94969e+06	2.94161e+06	2.67244e+06	4.42728	10.6604
FALSE		C7 H Cl O4 P2 S	Full match	No results	No results	No results	-2.79	277.876	276.868	0.577	0	0					3	12	4	DDA for preferred ion	[M-H]-1	6.0806e+06	6.10123e+06	6.29946e+06	6.52922e+06	475233	8.57125e+06	5.40339e+06	1.51961e+06	37574.7	7.09869e+06	7.69745e+06	7.5255e+06	11.019	76.4241
FALSE		C13 H10 O5 S	Full match	No results	No results	No results	0.22	278.025	277.018	0.675	0	0					3	17	7	DDA for preferred ion	[M-H]-1	1.1159e+08	1.20283e+08	1.33619e+08	1.46962e+08	2.34988e+06	5.97996e+07	6.11572e+07	3.7748e+06	39632.7	4.53715e+07	4.46889e+07	3.95367e+07	52.913	83.8577
FALSE		C13 H10 O5 S	Full match	No results	No results	No results	0.27	278.025	277.018	0.568	0	0					3	13	5	DDA for preferred ion	[M-H]-1	7.72313e+06	8.36437e+06	9.71224e+06	1.16592e+07	1.63009e+06	6.30262e+06	5.71399e+06	1.91792e+06	31834.4	1.2297e+07	1.22529e+07	1.11724e+07	41.0856	53.8039
FALSE	N-(1-Carboxy-3-butyn-1-yl)glutamine	C10 H14 N2 O5	Full match	No results	Partial match	Full match	0.59	242.09	277.06	0.977	4	0					3	2	1	DDA for other ion	[M+Cl]-1	1.82746e+08	1.96954e+08	1.83167e+08	2.04701e+08	2.50483e+07	3.80877e+08	4.1272e+08	4.07795e+07	55016.3	1.07645e+08	1.06085e+08	1.07039e+08	48.3966	79.5828
FALSE		C10 H15 Cl N2 O5	Full match	No results	No results	No results	0.53	278.067	277.06	0.971	0	0					3	2	1	DDA for preferred ion	[M-H]-1	1.82746e+08	1.96954e+08	1.83167e+08	2.04701e+08	2.50483e+07	3.80877e+08	4.1272e+08	4.07795e+07	52969.2	1.07645e+08	1.06085e+08	1.07039e+08	48.3966	79.5828
FALSE		C4 H4 Cl2 N O3 P S2	Full match	No results	No results	No results	-3.08	278.875	277.867	0.552	0	0					3	18	6	DDA for preferred ion	[M-H]-1	1.46024e+07	1.4975e+07	1.25983e+07	1.24709e+07	224775	79787.4	93681.5	159384	37982.5	9.03042e+06	1.01221e+07	1.0048e+07	43.0181	51.132
FALSE		C8 H13 N3 O8	Full match	No results	No results	No results	-2.73	279.07	278.062	5.858	0	0					3	2	1	DDA for preferred ion	[M-H]-1	1.54658e+08	1.49955e+08	1.5601e+08	1.63214e+08	129715	2.92965e+08	3.04959e+08	2.2126e+06	86431.3	3.71789e+07	3.77609e+07	3.75571e+07	54.8182	90.841
FALSE		C8 H16 N4 O3 S2	Full match	No results	No results	No results	2.74	280.066	279.06	5.503	0	0					2	0	0	DDA for preferred ion	[M-H]-1	2.66762e+07	2.45152e+07	2.72149e+07	2.7232e+07	327144	8.80731e+06	8.43726e+06	2.60225e+06	20988.6	1.1685e+07	1.16676e+07	1.16971e+07	37.0915	69.2125
FALSE		C13 H28 O4 S	Full match	No results	No results	No results	1.21	280.171	279.164	0.54	0	0					3	7	3	DDA for preferred ion	[M-H]-1	90260	83911.9	123455	73325.6	1.03474e+07	61979.5	332515	1.80993e+06	44547.5	4.83904e+06	4.76721e+06	4.59322e+06	206.031	174.945
FALSE		C4 H13 N9 O2 P2	Full match	No results	No results	No results	2.85	281.067	280.06	0.974	0	0					3	1	0	DDA for preferred ion	[M-H]-1	5.99301e+06	6.32573e+06	5.86881e+06	6.42237e+06	729960	1.23283e+07	1.33399e+07	1.27605e+06	57517.2	3.5929e+06	3.59593e+06	3.57011e+06	48.7621	80.2863
FALSE		C22 H43 N7 O4 P2 S	Full match	No results	No results	No results	2.92	563.257	280.622	0.713	0	0					3	8	4	DDA for other ion	[M-2H]-2	9.12574e+06	1.10813e+07	9.46206e+06	1.07693e+07	1.63949e+06	8.34507e+06	8.05779e+06	1.86461e+06	24955.8	7.9303e+06	7.96168e+06	7.4606e+06	38.2603	63.7196
FALSE	Dihydrouridine	C9 H14 N2 O6	Full match	Invalid mass	No results	Full match	-0.21	246.085	281.055	1.192	2	2			68.8		3	4	1	DDA for other ion	[M+Cl]-1	8.75842e+07	1.07374e+08	1.05723e+08	1.1195e+08	3.29203e+06	7.3659e+07	8.09448e+07	1.17391e+07	46808.3	4.75121e+07	4.78205e+07	4.64999e+07	45.716	77.652
FALSE	9-(3-O-Methylpentofuranosyl)-1,9-dihydro-6H-purin-6-one	C11 H14 N4 O5	Full match	Full match	No results	Partial match	0.38	282.096	281.089	1.406	4	3	97.9	66		66	3	11	5	DDA for preferred ion	[M-H]-1	2.86521e+07	2.94664e+07	2.80955e+07	3.18761e+07	1.41272e+06	1.96099e+07	1.72484e+07	3.67569e+06	53004.3	3.91824e+07	3.97815e+07	3.6177e+07	29.2097	73.5339
FALSE	Oleic Acid	C18 H34 O2	Full match	Full match	Full match	Full match	0.9	282.256	281.249	0.836	12	4	96.5	9.8		50.2	3	21	10	DDA for preferred ion	[M-H]-1	5.03178e+07	5.6957e+07	4.32187e+07	5.61949e+07	2.91699e+07	2.08033e+07	2.43473e+07	4.42628e+07	1.31188e+06	8.3155e+07	8.47392e+07	7.01041e+07	11.8546	38.8492
FALSE		C2 H2 Cl4 N5 O P	Full match	No results	No results	No results	3.83	282.875	281.869	0.703	0	0					2	12	5	No MS2	[M-H]-1	80128.4	78832	72803.3	85076.7	26388.8	58447.4	70136.2	77424.3	17130.5	259440	242583	266470	16.4468	33.9374
FALSE	N-acetyl-L-2-aminoadipic acid 6-phosphate	C8 H14 N O8 P	Full match	Invalid mass	No results	Full match	3.28	283.046	282.039	1.106	2	1			60.4		3	4	1	DDA for preferred ion	[M-H]-1	4.87304e+07	4.73539e+07	5.06306e+07	5.19882e+07	7.73885e+06	1.29378e+08	1.51519e+08	1.849e+07	50505.6	2.32643e+07	2.32251e+07	2.26658e+07	47.4321	78.4445
FALSE		C9 H20 N O3 P3	Full match	No results	No results	No results	-3.79	283.066	282.057	6.005	0	0					3	20	7	No MS2	[M-H]-1	9.75958e+07	8.47487e+07	1.02844e+08	9.30895e+07	244424	1.26687e+08	1.46993e+08	394896	187087	5.04138e+06	5.26095e+06	5.76772e+06	56.2797	91.8384
FALSE	9-Pentofuranosyl-3,9-dihydro-1H-purine-2,6-dione	C10 H12 N4 O6	Full match	No results	Full match	Full match	0.44	284.076	283.069	1.353	2	0					3	2	1	DDA for preferred ion	[M-H]-1	3.06929e+07	2.97676e+07	3.11976e+07	3.1352e+07	2.37085e+06	2.63839e+07	3.00552e+07	5.88846e+06	64545	2.16882e+07	2.21195e+07	2.1748e+07	32.943	71.3928
FALSE		C8 H16 N2 O9	Full match	No results	No results	No results	0.39	284.086	283.078	5.025	0	0					3	19	8	DDA for preferred ion	[M-H]-1	5.98706e+07	6.81794e+07	7.09633e+07	6.32892e+07	391594	1.65763e+08	1.65366e+08	8.66509e+06	341959	2.85362e+07	2.95769e+07	2.52612e+07	54.9758	89.0153
FALSE		C8 H25 N6 O3 P	Full match	No results	No results	No results	-4.71	284.173	283.164	5.274	0	0					3	5	2	DDA for preferred ion	[M-H]-1	1.95346e+07	2.39789e+07	2.61224e+06	2.23204e+07	30694.4	2.8677e+07	3.07993e+07	44180.3	23413.1	2.0599e+06	1.98732e+06	2.05887e+06	83.468	91.1927
FALSE	Stearic acid	C18 H36 O2	Full match	Full match	Full match	Full match	0.39	284.272	283.264	0.841	5	2	99.3	10		10	3	9	4	DDA for preferred ion	[M-H]-1	4.59863e+08	6.11284e+08	4.24803e+08	5.49943e+08	9.40029e+08	3.57271e+08	4.58749e+08	9.66257e+08	1.34118e+07	1.4002e+09	1.40638e+09	1.31662e+09	26.1252	44.6039
FALSE		C4 H13 Cl N9 O2 P	Full match	No results	No results	No match	3.7	285.062	284.056	1.089	2	0					3	5	2	DDA for preferred ion	[M-H]-1	4.08687e+06	3.81305e+06	4.4068e+06	3.76763e+06	1.08969e+06	4.14359e+06	2.80601e+06	4.4613e+06	48138	2.47638e+06	2.53979e+06	2.43799e+06	40.1005	42.2553
FALSE		C9 H19 N O9	Full match	No results	No results	No match	0.64	285.106	284.099	6.335	1	0					3	22	7	DDA for preferred ion	[M-H]-1	1.10876e+08	3.45909e+08	4.15974e+08	3.7921e+08	119073	1.31237e+08	1.16528e+08	186488	120373	1.63554e+07	1.69072e+07	1.87897e+07	73.4183	92.0435
FALSE		C8 H17 N O8 S	Full match	No results	No results	No results	0.75	287.067	286.06	4.676	0	0					2	15	6	DDA for preferred ion	[M-H]-1	1.63954e+08	1.59679e+08	2.72208e+08	2.85543e+08	268756	1.08189e+08	1.1382e+08	266636	262109	2.39786e+06	2.5856e+06	2.30932e+06	63.6772	91.8185
FALSE		C15 H18 N2 O2 S	Full match	No results	No results	No results	0.57	290.109	289.102	1.972	0	0					3	20	8	DDA for preferred ion	[M-H]-1	1.54523e+08	1.59025e+08	1.61656e+08	1.80885e+08	9.18731e+06	1.44707e+08	1.33181e+08	5.48173e+06	70936.4	1.6896e+08	1.61374e+08	1.435e+08	51.2383	84.6607
FALSE		C15 H18 N2 O2 S	Full match	No results	No results	No results	0.74	290.109	289.102	5.755	0	0					3	2	1	DDA for preferred ion	[M-H]-1	2.20349e+08	2.13747e+08	2.25085e+08	2.31283e+08	4.58756e+06	1.69476e+08	1.7099e+08	1.00144e+07	40102.4	4.70191e+07	4.7826e+07	4.76283e+07	51.7307	84.9304
FALSE		C9 H13 N3 O8	Full match	No results	No results	No results	0.99	291.07	290.063	1.034	0	0					3	11	4	DDA for preferred ion	[M-H]-1	5.33316e+06	5.88436e+06	5.52577e+06	6.32423e+06	2.9106e+06	7.30195e+06	8.19718e+06	1.89607e+06	53597.8	1.6834e+06	1.61512e+06	1.56632e+06	41.5457	52.2671
FALSE		C6 H9 N6 O4 P S	Full match	No results	No results	No results	1.86	292.014	291.008	5.344	0	0					3	10	4	DDA for preferred ion	[M-H]-1	1.83247e+08	1.88793e+08	1.89646e+08	1.99799e+08	6.68549e+07	1.78475e+08	1.73475e+08	1.19738e+08	3.73711e+06	3.67861e+08	3.55811e+08	3.42066e+08	8.85931	33.7631
FALSE		C8 H11 N3 O9	Full match	No results	No results	No results	-2.06	293.05	292.042	5.404	0	0					3	1	0	DDA for preferred ion	[M-H]-1	1.59791e+08	1.34436e+08	1.34344e+08	1.63911e+08	4.91515e+06	7.15179e+07	6.9634e+07	1.5574e+07	30812.3	8.35645e+07	8.32843e+07	8.27873e+07	42.2301	71.3802
FALSE		C12 H19 O2 P S	Full match	No results	No results	No match	4.62	258.084	293.055	0.944	3	0					3	3	1	DDA for preferred ion	[M+Cl]-1	3.08808e+07	3.23821e+07	3.10238e+07	3.4164e+07	1.31737e+06	1.79137e+07	1.85702e+07	1.75671e+06	51000.4	1.0745e+07	1.0562e+07	1.05813e+07	49.2483	79.289
FALSE		C10 H15 Cl N2 O6	Full match	No results	No results	No results	1.2	294.062	293.055	1.039	0	0					3	4	1	DDA for preferred ion	[M-H]-1	2.41058e+07	2.46566e+07	2.56176e+07	2.76799e+07	810803	1.76373e+07	1.96632e+07	1.63309e+06	59393.2	5.54983e+06	5.46733e+06	5.42401e+06	50.1249	81.9392
FALSE		C10 H15 Cl N2 O6	Full match	No results	No results	No results	1.28	294.062	293.055	0.945	0	0					3	3	1	DDA for preferred ion	[M-H]-1	3.08808e+07	3.23821e+07	3.10238e+07	3.4164e+07	1.31737e+06	1.79137e+07	1.85702e+07	1.75671e+06	52163.9	1.0745e+07	1.0562e+07	1.05813e+07	49.2483	79.289
FALSE		C13 H26 O5 S	Full match	No results	No results	No results	1.01	294.15	293.143	0.59	0	0					3	12	5	DDA for preferred ion	[M-H]-1	138044	160827	133878	158110	1.5944e+06	139774	175606	1.93297e+06	189958	2.33832e+06	2.34204e+06	2.14199e+06	107.163	111.844
FALSE	(+)-[6]-Gingerol	C17 H26 O4	Full match	Invalid mass	No results	Full match	0.96	294.183	293.176	1.281	8	1			52.2		3	2	1	DDA for preferred ion	[M-H]-1	5.69748e+06	5.29074e+06	4.72061e+06	4.52401e+06	2.47224e+07	5.9061e+06	3.47949e+06	1.92286e+07	2.95387e+06	1.50255e+07	1.51448e+07	1.52466e+07	78.6351	87.8838
FALSE	Myristyl sulfate	C14 H30 O4 S	No results	Full match	No results	No results	0.43	294.186	293.179	0.539	0	2	99.2	10		10	3	5	2	DDA for preferred ion	[M-H]-1	2.68997e+06	4.38896e+06	2.38902e+06	3.44003e+06	2.29725e+07	3.5181e+06	5.85808e+06	1.76849e+07	1.08749e+06	4.07375e+07	4.1495e+07	3.99397e+07	158.027	87.7679
FALSE		C8 H13 N3 O9	Full match	No results	No results	No results	-1.79	295.065	294.057	6.113	0	0					3	20	8	DDA for preferred ion	[M-H]-1	7.28409e+07	6.5267e+07	7.77333e+07	7.05059e+07	101211	1.02991e+08	1.11642e+08	163363	86096.9	6.73846e+06	7.78207e+06	7.70072e+06	56.2978	91.5393
FALSE		C9 H17 N3 O8	Full match	No results	No results	No results	-1.71	295.102	294.094	5.298	0	0					3	5	2	DDA for preferred ion	[M-H]-1	1.80728e+08	1.84863e+08	1.77816e+08	1.95463e+08	1.2351e+06	1.77313e+08	1.93621e+08	1.34733e+07	70789.8	4.2128e+07	4.06926e+07	4.17493e+07	53.3849	85.6131
FALSE		C6 H18 N9 O3 P	Full match	No results	No results	No match	0.09	295.127	294.12	5.899	1	0					3	1	0	DDA for preferred ion	[M-H]-1	3.06643e+07	3.37709e+07	3.36067e+07	3.31333e+07	134822	1.64743e+07	1.44444e+07	438396	97558.1	9.25321e+06	9.32727e+06	9.24412e+06	55.4394	94.6457
FALSE		C13 H16 N2 O4 S	Full match	No results	No results	No results	0.38	296.083	295.076	3.11	0	0					3	23	10	DDA for preferred ion	[M-H]-1	5.82533e+07	6.8203e+07	7.75803e+07	1.0125e+08	160829	8.62713e+06	1.03205e+07	259454	112628	1.85269e+07	1.9267e+07	1.58858e+07	61.1821	88.7524
FALSE	2'-O-Methylguanosine	C11 H15 N5 O5	Full match	Full match	No results	Partial match	0.53	297.107	296.1	1.826	6	3	73.5	8.7		73.8	3	19	8	DDA for preferred ion	[M-H]-1	6.43914e+07	6.78689e+07	7.00975e+07	7.65245e+07	1.05007e+06	4.34673e+07	4.52296e+07	1.37874e+06	65357.3	2.41813e+07	2.35031e+07	2.07852e+07	53.0048	87.2147
FALSE		C5 H15 N8 O P S2	Full match	No results	No results	No results	-0.84	298.055	297.047	0.662	0	0					3	21	8	DDA for preferred ion	[M-H]-1	138578	144467	176429	272893	471519	315348	156283	488731	142623	1.77986e+06	2.0284e+06	2.07347e+06	54.7151	49.4129
FALSE		C5 H15 N8 O5 P	Full match	No results	No results	No match	4.5	298.09	297.084	1.365	1	0					3	10	4	DDA for preferred ion	[M-H]-1	675610	3.46662e+06	3.39042e+06	3.71436e+06	223909	2.39879e+06	2.69948e+06	319761	44486.7	2.11346e+06	2.22869e+06	2.07177e+06	67.4179	76.315
FALSE		C11 H22 O5 S2	Full match	No results	No results	No match	2.51	298.091	297.084	1.569	1	0					3	13	5	DDA for preferred ion	[M-H]-1	6.68832e+06	5.47529e+06	8.45122e+06	7.22641e+06	65793.9	1.50118e+07	1.15329e+07	460364	44682.4	4.18162e+06	4.56824e+06	4.2423e+06	51.2388	89.7734
FALSE		C8 H22 N6 O4 S	Full match	No results	No results	No results	-1.99	298.142	297.134	0.88	0	0					3	26	10	DDA for preferred ion	[M-H]-1	1.38331e+06	1.16193e+06	1.37999e+06	570565	568860	675577	1.03627e+06	234282	22337.2	835485	681806	782926	51.6583	62.7615
FALSE	Methyl stearate	C19 H38 O2	Full match	No results	No results	Full match	-1.94	298.287	297.279	0.826	9	0					3	24	9	DDA for preferred ion	[M-H]-1	120894	853785	122579	366280	1.37455e+06	465986	427507	2.09404e+06	26035.5	1.60474e+06	1.84608e+06	1.54957e+06	108.057	81.2277
FALSE		C11 H14 Cl N5 O3	Full match	No results	No match	No results	-4.29	299.079	298.07	1.743	0	0					3	19	8	DDA for preferred ion	[M-H]-1	1.88814e+08	1.91574e+08	2.92553e+08	2.31424e+08	9.86516e+06	6.62914e+08	6.28017e+08	2.47709e+07	63636.5	2.29263e+08	2.39949e+08	2.05582e+08	51.5953	94.7257
FALSE		C11 H22 Cl N O2 S2	Full match	No results	No match	No results	-2.26	299.078	298.07	1.492	0	0					3	8	4	DDA for preferred ion	[M-H]-1	5.39557e+06	4.82055e+06	9.80042e+06	5.8136e+06	562628	4.3936e+07	2.34245e+07	6.99713e+06	56124.6	1.48594e+07	1.47064e+07	1.3862e+07	48.4217	83.4787
FALSE	2,3,4,5,6-Pentahydroxy-N-(2-hydroxyethyl)hexanamide	C8 H17 N O7	Full match	No results	No results	Full match	0.51	239.101	298.114	6.383	12	0					3	16	5	DDA for preferred ion	[M-H+HAc]-1	2.43419e+08	4.03134e+08	2.81182e+08	4.42454e+08	106238	2.14515e+08	1.8406e+08	174154	109290	3.93907e+07	4.15603e+07	4.37634e+07	63.4705	92.4229
FALSE		C10 H21 N O9	Full match	No results	No results	No results	0.49	299.122	298.115	6.332	0	0					3	16	5	DDA for preferred ion	[M-H]-1	1.30053e+08	4.00922e+08	2.05858e+08	4.39841e+08	135676	2.1413e+08	1.83729e+08	208028	134651	3.91295e+07	4.15603e+07	4.34732e+07	78.4798	92.3488
FALSE		C4 H4 Br N3 O6 S	Full match	No results	No results	No results	-2.22	300.9	299.892	0.583	0	0					3	21	10	DDA for preferred ion	[M-H]-1	6.27372e+06	7.12651e+06	7.32315e+06	9.34517e+06	223867	5.53798e+06	4.59734e+06	223855	96858.6	2.96483e+06	2.97716e+06	2.50316e+06	54.8813	85.5665
FALSE		C7 H15 N3 O8 S	Full match	No results	No match	No match	-4.92	301.058	300.049	8.469	14	0					3	10	4	No MS2	[M-H]-1	4.25022e+07	2.63885e+07	6.80379e+07	4.10833e+07	105708	5.42337e+07	6.19222e+07	173727	112767	5.2399e+06	4.98844e+06	4.89908e+06	69.3745	99.9412
FALSE		C7 H20 N5 O6 P	Full match	No results	No results	No results	-4.09	301.115	300.107	5.256	0	0					3	9	3	DDA for preferred ion	[M-H]-1	1.23609e+07	1.45854e+07	1.31323e+07	1.53909e+07	41684	1.7065e+07	2.71113e+07	340673	34668.4	264671	281063	269786	56.2636	99.3224
FALSE		C7 H20 Cl2 N8 O	Full match	No results	No results	No results	3.2	302.114	301.107	1.666	0	0					3	8	3	DDA for preferred ion	[M-H]-1	1.14465e+07	1.15049e+07	9.30801e+06	1.07571e+07	1.9291e+06	1.01811e+07	8.41611e+06	3.72016e+06	65464.8	1.31688e+07	1.31564e+07	1.2397e+07	12.2633	57.1244
FALSE		C10 H14 Cl N5 O4	Full match	No results	No results	No results	0.48	303.073	302.066	1.658	0	0					3	5	2	DDA for preferred ion	[M-H]-1	3.31883e+08	3.09421e+08	3.46385e+08	3.03477e+08	3.52988e+06	8.59041e+08	6.78987e+08	1.17746e+07	64155.7	2.26736e+08	2.28297e+08	2.19318e+08	52.4045	90.845
FALSE		C7 H22 N4 O3 P2 S	Full match	No results	No results	No results	-0.81	304.089	303.081	5.234	0	0					2	3	1	DDA for preferred ion	[M-H]-1	2.32111e+07	1.75525e+07	1.77137e+07	1.17674e+07	129006	9.45604e+06	1.98409e+07	50025.5	24549.3	401291	393285	397221	62.0562	99.4196
FALSE		C H2 N5 O6 P3 S	Full match	No results	No results	No results	1.18	304.894	303.887	0.588	0	0					3	12	4	DDA for preferred ion	[M-H]-1	3.18686e+07	3.44496e+07	4.06122e+07	4.24416e+07	154241	3.72482e+07	3.64044e+07	570016	62106.9	2.07901e+07	2.25496e+07	2.11228e+07	51.1018	89.852
FALSE		C8 H21 N O7 P2	Full match	No results	No results	No results	-3.51	305.079	304.071	4.093	0	0					3	5	2	DDA for preferred ion	[M-H]-1	6.25245e+07	5.42943e+07	8.3802e+07	9.15678e+07	88050.9	3.55881e+07	4.52804e+07	124266	70802.7	4.52016e+06	4.6415e+06	4.66611e+06	61.546	92.5234
FALSE		C8 H20 N O9 P	Full match	No results	No results	No match	-4.7	305.088	304.079	0.962	1	0					3	11	4	DDA for preferred ion	[M-H]-1	4.9881e+06	5.7694e+06	5.03189e+06	6.16704e+06	2.21083e+06	9.04069e+06	9.68312e+06	919718	54438.6	1.50788e+06	1.46112e+06	1.39582e+06	51.987	69.1054
FALSE		C4 H4 Cl N2 O6 P S2	Full match	No results	No results	No results	-2.12	305.894	304.886	0.569	0	0					3	16	5	DDA for preferred ion	[M-H]-1	2.2192e+06	2.17511e+06	2.68967e+06	2.41599e+06	41267.4	269749	200049	29190.6	13137.6	2.45145e+06	2.72065e+06	2.64297e+06	46.5158	78.2661
FALSE		C6 H17 N2 O6 P3	Full match	No results	No results	No results	1.63	306.03	305.023	5.376	0	0					3	3	1	DDA for preferred ion	[M-H]-1	1.38721e+10	6.49706e+09	6.67879e+09	7.05013e+09	6.3192e+08	5.30686e+09	5.7636e+09	9.9181e+08	4.38799e+07	7.69329e+09	7.59296e+09	7.54452e+09	57.7009	70.9568
FALSE	4-carboxy-4'-sulfoazobenzene	C13 H10 N2 O5 S	Full match	No results	No results	Full match	1	306.031	305.024	0.737	1	0					3	25	11	DDA for preferred ion	[M-H]-1	7.78754e+06	7.72527e+06	1.13718e+07	1.41544e+07	132302	3.06299e+06	3.26085e+06	1.6286e+06	527987	4.46043e+06	4.35453e+06	3.6551e+06	58.0836	60.0246
FALSE		C7 H20 N2 O7 P2	Full match	No results	No results	No results	-1.28	306.075	305.067	1.665	0	0					3	2	1	DDA for preferred ion	[M-H]-1	8.27711e+06	8.08937e+06	9.59744e+06	2.84452e+06	69447.7	2.48814e+07	2.03552e+07	165149	48069.1	6.34596e+06	6.26629e+06	6.33537e+06	67.781	91.2751
FALSE		C9 H13 N3 O9	Full match	No results	No results	No results	0.63	307.065	306.058	1.102	0	0					3	9	3	DDA for preferred ion	[M-H]-1	2.94004e+07	3.16928e+07	3.35156e+07	3.77044e+07	5.57621e+07	6.78565e+07	6.78017e+07	4.13246e+07	53881.9	1.39155e+07	1.36968e+07	1.30411e+07	26.5802	18.9689
FALSE		C6 H14 Cl N10 O P	Full match	No results	No results	No results	0.1	308.078	307.071	0.915	0	0					3	4	2	No MS2	[M-H]-1	1.29933e+06	1.30796e+06	1.16332e+06	1.21239e+06	144075	902684	362004	270470	33740.4	1.01749e+06	1.04181e+06	1.01087e+06	39.5868	66.3452
FALSE		C15 H20 N2 O3 S	Full match	No results	No results	No results	0.55	308.119	307.112	5.707	0	0					3	25	8	DDA for preferred ion	[M-H]-1	7.50128e+06	4.83741e+07	4.33737e+07	5.18031e+07	363777	4.43663e+07	4.16307e+07	2.67076e+06	34321.3	8.10784e+06	8.6763e+06	9.52394e+06	78.0899	86.1498
FALSE	5,5-dimethyl-2-{[(2-phenylacetyl)amino]methyl}-1,3-thiazolane-4-carboxylic acid	C15 H20 N2 O3 S	Full match	Full match	No results	No results	0.52	308.119	307.112	3.529	0	1	95	100		100	3	22	9	DDA for preferred ion	[M-H]-1	1.62631e+08	1.74236e+08	2.25822e+08	2.82596e+08	2.50747e+07	1.11945e+08	1.14623e+08	2.16397e+07	94484.4	1.50695e+08	1.4366e+08	1.25311e+08	52.9979	65.3526
FALSE		C15 H20 N2 O3 S	Full match	No results	No results	No results	0.58	308.119	307.112	5.832	0	0					3	15	7	DDA for preferred ion	[M-H]-1	3.66212e+08	3.62736e+08	3.85147e+08	3.91959e+08	2.47394e+06	2.80342e+08	2.80973e+08	1.24673e+07	28882.3	6.40771e+07	7.2895e+07	7.0014e+07	53.8856	87.3263
FALSE	5,5-dimethyl-2-{[(2-phenylacetyl)amino]methyl}-1,3-thiazolane-4-carboxylic acid	C15 H20 N2 O3 S	Full match	Full match	No results	No results	0.59	308.119	307.112	4.183	0	1	77.4	67		67	3	12	5	DDA for preferred ion	[M-H]-1	1.32189e+08	1.96031e+08	1.49963e+08	1.84073e+08	7.8246e+06	7.62375e+07	8.06187e+07	7.6026e+06	42931	5.79815e+07	5.66541e+07	5.30051e+07	55.079	77.5039
FALSE		C15 H20 N2 O3 S	Full match	No results	No results	No results	0.96	308.119	307.112	7.284	0	0					3	8	3	DDA for preferred ion	[M-H]-1	7.25942e+07	8.61902e+07	6.29502e+07	8.8003e+07	132235	2.92397e+07	3.1239e+07	186607	143103	1.78528e+07	1.89958e+07	1.79818e+07	57.9034	90.6999
FALSE	n-Octyl-beta-D-thioglucopyranoside	C14 H28 O5 S	Full match	No results	No results	Full match	0.85	308.166	307.159	0.572	1	0					3	17	7	DDA for preferred ion	[M-H]-1	128039	151064	130613	140587	4.91498e+06	228043	150505	3.64208e+06	415513	4.36141e+06	4.30424e+06	3.8198e+06	172.178	126.666
FALSE	N-Acetylneuraminic acid	C11 H19 N O9	Full match	No results	Full match	Full match	0.31	309.106	308.099	5.396	6	0					3	3	1	DDA for preferred ion	[M-H]-1	6.24074e+06	6.16146e+06	7.38234e+06	6.45416e+06	120023	652043	605393	4.34565e+06	21573.2	1.882e+07	1.87646e+07	1.92198e+07	36.9936	136.906
FALSE		C12 H23 N O4 S2	Full match	No results	No match	No match	-2.29	309.107	308.099	9.03	1	0					2	2	1	No MS2	[M-H]-1	1.37707e+08	4.35951e+07	6.10121e+07	5.55468e+07	131690	9.06169e+07	7.97269e+07	361664	137807	1.09937e+07	1.1088e+07	1.09054e+07	83.5161	93.0853
FALSE		C6 H16 N9 O4 P	Full match	No results	No match	No results	0.04	309.106	308.099	6.331	0	0					3	15	5	DDA for preferred ion	[M-H]-1	4.96854e+07	5.25823e+07	5.91032e+07	5.66097e+07	214229	2.77372e+07	2.52061e+07	342854	213762	1.02513e+07	1.10078e+07	1.13707e+07	56.1215	90.3659
FALSE		C14 H30 O5 S	Full match	No results	No results	No results	-1.26	310.181	309.174	0.541	0	0					3	10	4	DDA for preferred ion	[M-H]-1	1.51162e+06	1.82008e+06	848896	646765	6.79974e+06	1.36469e+06	932822	6.64418e+06	457840	1.78364e+07	1.8554e+07	1.71653e+07	168.612	93.0158
FALSE	11-Eicosenoic acid	C20 H38 O2	Full match	No results	No results	Full match	-0.47	310.287	309.28	0.826	14	0					3	8	3	DDA for preferred ion	[M-H]-1	1.05294e+06	925217	1.0629e+06	1.59126e+06	1.00003e+06	365593	491173	1.88033e+06	33319.7	2.73676e+06	2.81592e+06	2.63879e+06	40.0266	87.7054
FALSE		C12 H25 N O8	Full match	No results	No results	No results	0.52	311.158	310.151	5.28	0	0					3	3	1	DDA for preferred ion	[M-H]-1	9.14e+07	9.578e+07	4.66777e+07	1.28553e+08	48247.6	1.01034e+08	7.42246e+07	1.01332e+06	26532.9	2.26308e+07	2.26772e+07	2.22245e+07	66.9719	92.1999
FALSE		C13 H29 N O3 S2	Full match	No results	No results	No results	-1.79	311.159	310.151	6.249	0	0					3	4	2	DDA for preferred ion	[M-H]-1	8.15489e+06	1.42611e+07	9.74214e+06	9.70317e+06	184641	5.75908e+06	3.23258e+06	296506	176366	1.43062e+07	1.43234e+07	1.47044e+07	60.4682	89.3793
FALSE	4-Undecylbenzenesulfonic acid	C17 H28 O3 S	Full match	No results	No results	Full match	0.81	312.176	311.169	0.574	1	0					3	9	3	DDA for preferred ion	[M-H]-1	5.88839e+06	1.09801e+07	7.65497e+06	1.10407e+07	6.58291e+07	8.39585e+06	5.05825e+06	5.82787e+07	7.36559e+06	2.05984e+08	2.03673e+08	1.93015e+08	104.924	108.192
FALSE	Arachidic acid	C20 H40 O2	Full match	Full match	No results	Full match	0.17	312.303	311.296	0.825	9	2	98.8	9.9		10	3	11	4	DDA for preferred ion	[M-H]-1	3.87044e+06	6.65654e+06	3.82201e+06	4.85716e+06	1.22048e+07	2.76296e+06	3.57574e+06	1.27667e+07	90129.1	1.85374e+07	1.85741e+07	1.71634e+07	50.73	72.1584
FALSE		C11 H15 N5 O6	Full match	No results	No results	No results	-3.21	313.102	312.094	3.92	0	0					2	18	6	DDA for preferred ion	[M-H]-1	1.4493e+07	1.05215e+07	1.57767e+07	1.56304e+07	32143.3	1.09206e+07	1.26218e+07	62725.7	23563.1	266460	300346	280922	58.7372	91.8628
FALSE		C6 H19 N8 O P S2	Full match	No results	No results	No results	-0.1	314.086	313.079	0.692	0	0					3	11	4	DDA for preferred ion	[M-H]-1	376703	596207	363452	318996	298906	424181	308263	178773	3.58285e+06	3.97518e+07	4.13265e+07	4.27553e+07	45.7546	60.8177
FALSE		C10 H24 N O8 P	Full match	No results	No results	No results	0.23	317.124	316.117	7.87	0	0					3	6	2	DDA for preferred ion	[M-H]-1	3.38373e+08	3.6695e+08	3.31683e+08	3.79479e+08	5.32149e+06	3.78814e+08	3.99666e+08	1.65147e+07	64798.6	1.01737e+08	1.0014e+08	9.74974e+07	51.3995	87.3863
FALSE		C14 H23 N O5 S	Full match	No results	No results	No results	-4.68	317.13	316.121	5.171	0	0					2	9	3	No MS2	[M-H]-1	4.40965e+06	4.55951e+06	1.47372e+07	1.75543e+07	34193.8	2.57871e+07	2.14151e+07	59357.8	32038.6	321385	300770	315840	90.6737	93.3606
FALSE		C13 H20 Cl N2 O P S	Full match	No results	No results	No results	3.11	318.072	317.066	1.468	0	0					3	21	7	DDA for preferred ion	[M-H]-1	6.38464e+06	6.61487e+06	6.46024e+06	7.7922e+06	114926	6.89178e+06	5.21393e+06	386033	83086.7	5.75904e+06	5.64123e+06	6.41467e+06	48.0355	87.0542
FALSE		C5 H7 N9 O8	Full match	No results	No results	No results	-0.9	321.042	320.034	6.232	0	0					3	21	8	DDA for preferred ion	[M-H]-1	1.77805e+07	2.09301e+07	2.1653e+07	1.91091e+07	59842.1	3.89569e+06	1.46649e+07	94373.5	53543.2	5.03884e+06	5.73531e+06	4.94651e+06	56.4194	111.781
FALSE		C H2 Br N4 O3 P3 S	Full match	No results	No results	No results	0.97	321.824	320.817	0.613	0	0					3	19	7	No MS2	[M-H]-1	1.25692e+07	1.33003e+07	1.39049e+07	1.52538e+07	156685	1.19164e+07	9.51211e+06	155716	72315.7	2.42273e+06	2.73613e+06	2.41627e+06	55.437	90.2538
FALSE		C7 H6 N4 O11	Full match	No results	No results	No results	3.27	322.003	320.997	5.523	0	0					3	2	1	DDA for preferred ion	[M-H]-1	1.53539e+09	1.55384e+09	1.53257e+09	1.57631e+09	1.16806e+08	2.92155e+09	2.88831e+09	3.64066e+08	3.36136e+06	1.39349e+09	1.38744e+09	1.36907e+09	37.8224	79.4155
FALSE		C9 H23 N7 P2 S	Full match	No results	No results	No results	2.25	323.121	322.115	1.76	0	0					3	17	9	DDA for preferred ion	[M-H]-1	1.75926e+06	1.48362e+06	1.71068e+06	1.64391e+06	7.41521e+06	1.54207e+06	1.5969e+06	6.27019e+06	48960.2	977918	828313	945667	8.06299	78.8819
FALSE		C11 H33 N9 S	Full match	No results	No results	No results	4.18	323.258	322.252	1.632	0	0					3	8	3	DDA for preferred ion	[M-H]-1	862038	869483	853452	827524	735296	845553	803454	1.84267e+06	59403.1	4.79387e+06	4.80442e+06	4.5215e+06	62.1264	47.7505
FALSE		C11 H33 N9 S	Full match	No results	No results	No results	4.24	323.258	322.252	1.013	0	0					3	9	3	DDA for preferred ion	[M-H]-1	163772	160630	149909	168445	4.69503e+06	178761	191784	5.23176e+06	55466.7	1.9155e+06	2.02496e+06	2.00598e+06	168.186	125.161
FALSE	Uridine monophosphate (UMP)	C9 H13 N2 O9 P	Full match	Full match	Full match	Full match	0.38	324.036	323.029	7.568	6	1	66.2	66.3		100	2	10	4	DDA for preferred ion	[M-H]-1	1.34748e+08	1.06826e+08	1.79771e+08	1.35182e+08	69490.8	8.15587e+08	9.33297e+08	1.91444e+07	68606.5	3.41477e+07	3.26351e+07	3.53013e+07	59.9066	90.0788
FALSE	(3R,4S)-293B	C15 H20 N2 O4 S	Full match	No results	No results	Full match	0.49	324.114	323.107	2.708	4	0					3	21	9	DDA for preferred ion	[M-H]-1	2.04983e+08	2.36338e+08	2.57016e+08	3.37681e+08	1.01631e+06	1.31113e+08	1.64757e+08	1.88803e+06	128406	1.07733e+08	1.05549e+08	9.07128e+07	59.4086	90.8088
FALSE		C12 H29 N4 O2 P S	Full match	No results	No results	No results	3.98	324.175	323.169	0.585	0	0					3	8	3	No MS2	[M-H]-1	162029	186737	153881	173064	2.00141e+06	165821	202397	1.98007e+06	48417.1	3.81514e+06	3.75759e+06	3.60916e+06	115.109	110.013
FALSE		C15 H32 O5 S	Full match	No results	No results	No results	-0.41	324.197	323.19	0.866	0	0					3	10	4	DDA for preferred ion	[M-H]-1	394678	572914	301108	420421	3.83077e+06	327688	628960	2.94779e+06	25782.3	1.71006e+06	1.79673e+06	1.6624e+06	99.9063	96.8036
FALSE		C10 H19 N3 O9	Full match	No results	No results	No results	-1.79	325.112	324.104	5.262	0	0					3	10	4	DDA for preferred ion	[M-H]-1	8.05553e+06	9.24351e+06	7.56978e+06	7.87886e+06	34918.5	1.35623e+07	1.60049e+07	59405.7	30310.1	986143	967029	1.0497e+06	56.3352	91.5189
FALSE	4-Dodecylbenzenesulfonic acid	C18 H30 O3 S	Full match	Full match	No results	Full match	0.55	326.192	325.184	0.571	2	2	94.4	9.7		51.3	3	8	3	DDA for preferred ion	[M-H]-1	9.57937e+06	1.78003e+07	1.39999e+07	1.67e+07	9.96728e+07	1.45388e+07	1.10197e+07	1.0038e+08	1.02472e+07	4.09329e+08	3.98806e+08	3.84835e+08	95.0816	102.712
FALSE		C8 H21 N5 O3 P2 S	Full match	No results	No results	No results	4.12	329.084	328.078	5.276	0	0					3	18	8	DDA for preferred ion	[M-H]-1	1.09634e+07	1.17582e+07	1.11774e+07	5.5559e+06	41793.3	4.01793e+06	5.32396e+06	50715.7	27045.2	581898	515260	595202	63.7536	91.4082
FALSE		C10 H23 N2 O6 P S	Full match	No results	No results	No results	0.51	330.101	329.094	5.839	0	0					3	16	7	DDA for other ion	[M-H]-1	1.53843e+07	1.64156e+07	1.7035e+07	1.81205e+07	41442	1.12111e+07	1.10358e+07	71525.9	28866.6	1.37325e+06	1.32219e+06	1.5166e+06	56.0895	91.3152
FALSE		C8 H6 N3 O2 P3 S2	Full match	No results	No results	No results	1.13	332.911	331.905	0.575	0	0					3	28	11	DDA for preferred ion	[M-H]-1	3.46767e+07	3.35716e+07	4.63554e+07	4.84876e+07	160543	181305	200151	118624	39991.4	1.54315e+07	1.84774e+07	1.55172e+07	57.2756	29.909
FALSE		C11 H16 Cl N5 O3 S	Full match	No results	No results	No results	0.56	333.066	332.059	1.124	0	0					3	4	2	DDA for preferred ion	[M-H]-1	2.35147e+08	2.37606e+08	2.53043e+08	2.47335e+08	1.16283e+08	3.29971e+08	4.53527e+08	2.46275e+08	79854.6	2.85016e+08	2.86527e+08	2.76042e+08	31.159	45.8978
FALSE	Adenylthiomethylpentose	C11 H15 N5 O3 S	Full match	No results	Full match	Full match	1.01	297.09	332.059	1.164	4	0					3	4	2	DDA for other ion	[M+Cl]-1	2.35241e+08	2.37353e+08	2.52925e+08	2.47434e+08	1.1616e+08	3.29779e+08	4.53046e+08	2.46176e+08	52063.3	2.85016e+08	2.86283e+08	2.76042e+08	31.1789	45.8827
FALSE	1-(sn-glycero-3-phospho)-1D-myo-inositol	C9 H19 O11 P	Full match	No results	No results	Full match	0.68	334.067	333.059	6.659	7	0					2	5	2	DDA for preferred ion	[M-H]-1	2.12071e+08	3.59093e+07	1.85692e+08	1.62264e+08	284691	3.46561e+08	5.09598e+08	3.39389e+06	53815.7	1.18535e+07	1.22931e+07	1.19809e+07	79.3717	93.5664
FALSE		C10 H15 N4 O7 P	Full match	No results	No results	No match	-2.92	334.068	333.06	7.312	7	0					3	8	3	DDA for preferred ion	[M-H]-1	6.75836e+07	7.42916e+07	2.06975e+07	7.66577e+07	131210	1.12677e+08	1.13999e+08	921752	143794	1.8242e+07	1.94067e+07	1.9152e+07	73.0476	90.6344
FALSE	3,3-Dimethyl-7-oxo-6-[(phenylacetyl)amino]-4-thia-1-azabicyclo[3.2.0]heptane-2-carboxylic acid	C16 H18 N2 O4 S	Full match	No results	No results	Full match	0.48	334.099	333.092	1.972	2	0					3	19	8	DDA for preferred ion	[M-H]-1	1.81501e+09	1.64338e+09	1.53481e+09	1.71057e+09	9.54699e+07	1.48468e+09	1.33197e+09	1.19648e+08	72681.4	1.60996e+09	1.54545e+09	1.38835e+09	47.0792	80.8804
FALSE		C10 H19 N6 O3 P S	Full match	No results	No results	No results	3.9	334.098	333.092	7.266	0	0					3	19	7	DDA for preferred ion	[M-H]-1	4.04061e+07	3.49594e+07	3.56032e+07	3.15547e+07	123242	1.27864e+07	1.58005e+07	389950	146842	1.45209e+07	1.64657e+07	1.63213e+07	56.7122	89.4669
FALSE	3,3-Dimethyl-7-oxo-6-[(phenylacetyl)amino]-4-thia-1-azabicyclo[3.2.0]heptane-2-carboxylic acid	C16 H18 N2 O4 S	Full match	No results	No results	Full match	0.56	334.099	333.092	5.755	2	0					3	4	1	DDA for preferred ion	[M-H]-1	7.53441e+07	7.29964e+07	7.70218e+07	7.95131e+07	1.06914e+06	5.73725e+07	6.0479e+07	3.27585e+06	38194.8	1.6107e+07	1.65533e+07	1.63326e+07	52.1205	85.866
FALSE		C10 H19 N6 O3 P S	Full match	No results	No results	No results	3.94	334.098	333.092	6.279	0	0					3	25	9	DDA for preferred ion	[M-H]-1	4.35102e+07	5.57311e+07	5.10019e+07	5.99197e+07	77339.7	4.72601e+07	4.79914e+07	629296	71322.6	8.77644e+06	1.04009e+07	1.00835e+07	57.0496	90.4533
FALSE		C15 H23 Cl O6	Full match	No results	No results	No results	0.89	334.118	333.111	0.927	0	0					3	6	2	DDA for preferred ion	[M-H]-1	6.00176e+06	6.32331e+06	6.56718e+06	4.43182e+06	7.73717e+06	4.50519e+06	5.11919e+06	9.99869e+06	65274.6	1.89185e+07	1.82394e+07	1.82681e+07	21.1613	65.1518
FALSE		C8 H15 N6 O3 P3	Full match	No results	No results	No results	-2.22	336.042	335.034	5.315	0	0					3	23	7	DDA for preferred ion	[M-H]-1	3.05599e+08	1.94451e+08	1.88507e+08	1.82497e+08	735781	2.93259e+08	2.84934e+08	2.0198e+07	106878	8.60678e+07	9.05873e+07	9.95614e+07	61.3329	86.1711
FALSE		C9 H16 N6 O4 S2	Full match	No results	No results	No results	-0.81	336.067	335.06	1.15	0	0					3	5	2	DDA for preferred ion	[M-H]-1	9.0958e+06	9.61861e+06	9.50286e+06	5.56493e+06	4.38186e+06	1.19531e+07	1.70905e+07	9.18255e+06	44561	1.06276e+07	1.05437e+07	1.02568e+07	37.8959	46.653
FALSE		C13 H20 Cl N O7	Full match	No results	No match	No results	0.82	337.093	336.086	1.177	0	0					3	6	3	DDA for preferred ion	[M-H]-1	4.22425e+06	4.41172e+06	4.10306e+06	4.76832e+06	139616	2.92091e+06	3.49434e+06	284607	50850.3	2.26628e+06	2.36861e+06	2.26467e+06	45.7709	87.7978
FALSE		C12 H9 N2 O4 P3	Full match	No results	No results	No results	2.72	337.978	336.971	5.518	0	0					3	4	2	DDA for preferred ion	[M-H]-1	1.30234e+08	1.32422e+08	1.27826e+08	1.32944e+08	1.67612e+07	7.14233e+08	6.54018e+08	6.02689e+07	95422.7	1.83371e+08	1.83828e+08	1.78294e+08	25.7103	83.3132
FALSE		C7 H15 N8 O6 P	Full match	No results	No results	No results	3.35	338.085	337.079	1.176	0	0					3	18	9	DDA for preferred ion	[M-H]-1	313224	407312	1.2707e+06	934624	68217.7	507302	973252	120708	21930	508889	525399	439453	79.9758	83.5665
FALSE		C16 H34 O5 S	Full match	No results	No results	No results	0.86	338.213	337.206	0.541	0	0					3	8	4	DDA for preferred ion	[M-H]-1	328084	348898	225047	225191	2.24222e+06	410849	162167	2.4191e+06	60242.6	5.903e+06	6.06018e+06	5.59376e+06	146.986	104.159
FALSE	Erucic acid	C22 H42 O2	Full match	No results	No results	Full match	0.63	338.318	337.311	0.824	9	0					3	14	7	DDA for preferred ion	[M-H]-1	1.19293e+06	729504	375401	1.10854e+06	1.78989e+06	237941	602607	5.74823e+06	13089.7	4.69905e+06	4.81898e+06	4.21414e+06	93.7233	138.204
FALSE		C H2 Cl3 N O P2 S4	Full match	No results	No results	No results	-1.7	338.756	337.748	0.641	0	0					3	16	7	DDA for preferred ion	[M-H]-1	2.14896e+07	2.46941e+07	2.69709e+07	2.66518e+07	564002	2.28323e+07	2.23668e+07	493005	124318	3.00506e+06	3.45485e+06	3.14194e+06	55.4206	87.8684
FALSE		C4 H7 N8 O5 P3	Full match	No results	No results	No results	2.5	339.975	338.969	5.516	0	0					3	4	2	No MS2	[M-H]-1	1.43746e+07	1.34028e+07	1.42418e+07	1.49945e+07	1.88729e+06	9.57767e+07	8.43105e+07	7.34449e+06	96236.5	2.18491e+07	2.11851e+07	2.1416e+07	24.7147	84.2465
FALSE		C19 H32 O3 S	Full match	No results	No results	No results	0.13	340.207	339.2	0.565	0	0					3	9	4	DDA for preferred ion	[M-H]-1	5.00901e+06	8.5539e+06	5.05304e+06	7.19885e+06	4.50209e+07	6.87544e+06	3.9838e+06	4.73493e+07	4.98994e+06	1.589e+08	1.56828e+08	1.48603e+08	96.6488	106.376
FALSE	Docosanoic Acid	C22 H44 O2	Full match	Full match	No results	Full match	-0.45	340.334	339.327	0.824	6	2	88.6	9.4		41.9	3	16	7	DDA for preferred ion	[M-H]-1	181554	1.2397e+06	392943	1.18053e+06	2.51773e+06	354048	229789	3.78143e+06	118406	4.47965e+06	4.52718e+06	3.98625e+06	103.689	110.826
FALSE	Adenosine 5'-monophosphate	C10 H14 N5 O7 P	Full match	Full match	Full match	Full match	0.31	347.063	346.056	7.976	9	2	77.7	47.9		98.1	3	16	6	DDA for preferred ion	[M-H]-1	1.47761e+08	1.11472e+08	1.70576e+08	1.67472e+08	4.56617e+06	1.59858e+09	1.74903e+09	4.48483e+07	105292	4.21378e+07	4.70071e+07	4.69287e+07	59.0156	89.7309
FALSE		C11 H27 N9 P2	Full match	No results	No results	No results	-5	347.186	346.177	0.719	0	0					3	10	5	No MS2	[M-H]-1	75304.6	80565.2	69421	77727.3	762754	56971.7	79434.2	906556	19676.7	583134	597554	543345	120.153	113.266
FALSE		C8 H19 N O8 P2 S	Full match	No results	No results	No results	0.91	351.031	350.024	6.119	0	0					3	12	4	No MS2	[M-H]-1	9.74229e+06	8.4023e+06	9.66239e+06	9.16606e+06	121242	4.15083e+07	4.01528e+07	192779	102073	1.9772e+06	2.02997e+06	2.14313e+06	54.9697	90.7865
FALSE		C13 H15 N4 O2 P3	Full match	No results	No results	No results	0.12	352.041	351.034	0.79	0	0					3	23	11	DDA for preferred ion	[M-H]-1	2.61577e+07	3.30804e+07	3.0036e+07	4.29501e+07	1.68928e+06	1.72865e+07	1.73223e+07	1.919e+06	18635.5	1.5709e+07	1.56681e+07	1.29862e+07	52.523	76.4214
FALSE		C19 H16 O4 P2	Full match	No results	No results	No results	-2.55	370.052	351.034	0.791	0	0					3	23	11	DDA for other ion	[M-H-H2O]-1	2.61577e+07	3.30804e+07	3.0036e+07	4.29501e+07	1.68928e+06	1.72865e+07	1.73223e+07	1.919e+06	17907.2	1.5709e+07	1.56681e+07	1.29862e+07	52.523	76.4214
FALSE	D-benzylpenicilloic acid	C16 H20 N2 O5 S	Full match	No results	No results	Full match	0.57	352.109	351.102	5.832	2	0					2	11	4	DDA for preferred ion	[M-H]-1	1.59254e+07	1.6647e+07	1.58218e+07	1.41859e+07	40215.6	1.23521e+07	1.18154e+07	68384.8	27165.8	2.16184e+06	2.20607e+06	2.33367e+06	54.5439	92.3201
FALSE		C7 H8 Cl N6 O3 P S2	Full match	No results	No results	No results	-0.73	353.953	352.945	5.529	0	0					3	8	3	DDA for preferred ion	[M-H]-1	2.59904e+06	1.50921e+06	2.55439e+06	2.92337e+06	702462	8.15135e+07	7.17423e+07	4.06765e+06	70793.3	1.01573e+07	1.01488e+07	9.58323e+06	27.0247	87.1667
FALSE	Phenol red	C19 H14 O5 S	Full match	No results	No results	Full match	1.1	354.056	353.049	0.541	1	0					3	8	3	DDA for preferred ion	[M-H]-1	1.07134e+07	1.13768e+07	9.86193e+06	1.48263e+07	2.17601e+06	5.76035e+06	7.5119e+06	2.30312e+06	54046.1	9.55893e+06	9.83342e+06	9.26483e+06	44.8803	54.85
FALSE		C16 H34 O6 S	Full match	No results	No results	No results	0.36	354.208	353.2	0.547	0	0					3	12	4	DDA for preferred ion	[M-H]-1	845453	1.21301e+06	506011	278307	1.3473e+07	901601	518163	1.43616e+07	479706	1.39617e+07	1.33462e+07	1.2932e+07	70.121	122.443
FALSE		C20 H34 O3 S	Full match	No results	No results	No results	0.34	354.223	353.216	0.565	0	0					3	5	2	DDA for preferred ion	[M-H]-1	87342	118108	98558.5	107458	4.95908e+06	149392	116708	7.02929e+06	62360.6	1.15369e+07	1.15191e+07	1.10921e+07	183.946	133.555
FALSE		C36 H41 N9 O5 S	Full match	No results	No results	No results	-0.23	711.295	354.64	0.755	0	0					3	27	13	No MS2	[M-2H]-2	1.33293e+06	1.49572e+06	1.35142e+06	1.86632e+06	171588	1.01982e+06	1.20246e+06	170595	26631.3	918660	920606	731960	39.7763	70.2759
FALSE		C20 H12 N4 O S	Full match	No results	No results	No results	-3.21	356.073	355.065	0.601	0	0					3	10	4	No MS2	[M-H]-1	566113	549065	743493	585427	208739	5.95722e+06	2.51715e+06	344048	59549.2	3.11274e+06	3.08388e+06	2.90137e+06	35.1415	95.3017
FALSE		C14 H12 N8 O2 S	Full match	No results	No results	No results	1.35	356.08	355.074	5.756	0	0					3	4	1	DDA for preferred ion	[M-H]-1	1.56848e+08	1.55417e+08	1.62432e+08	1.6965e+08	818123	1.07212e+08	1.13401e+08	2.69046e+06	39518.6	2.52206e+07	2.5436e+07	2.47514e+07	54.0279	89.0329
FALSE		C12 H32 N5 O P S2	Full match	No results	No results	No results	1.17	357.179	356.172	1.279	0	0					3	12	4	DDA for preferred ion	[M-H]-1	89854.2	92182.3	90704.8	86679.9	4.32905e+06	78909.8	99613.7	1.24581e+06	550913	427474	397007	404121	177.926	157.169
FALSE	133013L556	C17 H18 N4 O3 S	Full match	Invalid mass	No results	Full match	-3.16	358.11	357.102	1.105	2	1			53.6		3	5	2	DDA for preferred ion	[M-H]-1	341364	327296	114256	125894	2.04129e+06	243532	260380	1.94086e+06	20327.6	6.20132e+06	6.11073e+06	5.9934e+06	161.994	99.6757
FALSE		C8 H21 N7 O7 S	Full match	No results	No results	No results	-1.41	359.122	358.115	3.777	0	0					3	28	15	DDA for preferred ion	[M-H]-1	2.54423e+07	2.46796e+07	2.69585e+07	3.20268e+07	71210.9	9.56267e+06	1.08363e+07	181642	48871.3	2.61099e+06	2.72084e+06	2.03909e+06	56.9745	90.6985
FALSE		C16 H17 N5 O5	Full match	No results	No results	No match	-2.97	359.123	358.115	2.91	1	0					3	10	4	DDA for preferred ion	[M-H]-1	4.90525e+07	4.80178e+07	5.75972e+07	5.69115e+07	108017	4.07997e+07	4.39658e+07	187143	89632	6.27804e+06	6.26535e+06	5.82864e+06	55.754	90.9042
FALSE		C3 H9 N8 O7 P	Full match	No results	No results	No results	2.6	300.033	359.048	0.701	0	0					3	17	6	DDA for preferred ion	[M-H+HAc]-1	128509	158020	149970	1.29093e+06	16708.3	121168	166275	50837.3	143183	2.70937e+06	2.89887e+06	3.04516e+06	143.095	85.9547
FALSE		C9 H21 N4 O7 P S	Full match	No results	No match	No results	-3.73	360.087	359.078	1.167	0	0					3	27	12	DDA for preferred ion	[M-H]-1	2.65356e+06	3.06683e+06	3.07358e+06	3.42285e+06	1.29452e+07	2.02253e+06	3.58747e+06	1.01099e+07	55163.3	2.03135e+06	1.93645e+06	1.60709e+06	14.4979	72.6785
FALSE		C10 H18 N7 O2 P3	Full match	No results	No results	No results	-2.03	361.073	360.065	5.857	0	0					3	2	1	DDA for preferred ion	[M-H]-1	1.63487e+08	1.59611e+08	1.66888e+08	1.69807e+08	138115	2.68096e+08	2.84284e+08	1.87906e+06	89708.2	3.92055e+07	3.96342e+07	3.97675e+07	54.9435	90.915
FALSE		C16 H18 N4 O6	Full match	No results	No results	No match	-3.01	362.123	361.114	2.478	3	0					3	20	7	DDA for preferred ion	[M-H]-1	5.20724e+07	5.62709e+07	5.1977e+07	5.07604e+07	171941	9.26876e+07	1.01001e+08	332674	122739	9.60018e+06	1.09309e+07	9.79726e+06	55.6629	91.0363
FALSE		C16 H30 O S2	Full match	No results	No results	No match	-0.39	302.174	361.188	0.698	1	0					3	5	2	No MS2	[M-H+HAc]-1	128973	136317	115090	112360	1.94025e+06	93180.2	125689	1.60783e+06	24858.9	1.4932e+06	1.45055e+06	1.45534e+06	125.643	118.789
FALSE		C2 H2 Br N7 O10	Full match	No results	No results	No results	0.43	362.905	361.898	0.742	0	0					2	25	10	No MS2	[M-H]-1	293382	364511	353289	426960	24083.9	204665	179136	27967.6	15193.2	413318	338997	389132	53.5303	72.4514
FALSE		C9 H17 N8 O4 P S	Full match	No results	No results	No results	1.35	364.083	363.076	6.119	0	0					3	19	8	No MS2	[M-H]-1	1.81131e+07	1.51554e+07	1.87701e+07	1.78853e+07	95887.5	6.69459e+07	7.39593e+07	154287	80130.3	1.65647e+06	1.59915e+06	1.42577e+06	56.191	91.4232
FALSE		C6 H15 N5 O13	Full match	No results	No results	No results	3.14	365.067	364.06	5.998	0	0					3	18	6	No MS2	[M-H]-1	8.15748e+07	7.08473e+07	8.49578e+07	7.90363e+07	204404	9.37139e+07	1.05445e+08	321960	158730	4.10707e+06	4.54226e+06	4.62828e+06	56.2025	91.806
FALSE		C10 H20 N6 O3 P2 S	Full match	No results	No results	No results	3.1	366.079	365.073	0.54	0	0					3	26	11	DDA for preferred ion	[M-H]-1	243933	378802	236496	966004	1.16048e+07	164364	424346	483608	72685.3	3.40886e+07	3.65452e+07	2.92665e+07	218.096	198.523
FALSE		C17 H22 N2 O5 S	Full match	No results	No results	No results	0.25	366.125	365.118	1.706	0	0					3	13	6	DDA for preferred ion	[M-H]-1	7.33644e+06	7.93931e+06	6.04022e+06	7.48e+06	5.43892e+06	1.04396e+07	3.92271e+06	3.84853e+06	65620.2	3.45712e+07	3.49624e+07	3.13377e+07	19.8328	71.05
FALSE	Nervonic acid	C24 H46 O2	Full match	No results	No results	Full match	-0.25	366.35	365.342	0.823	8	0					3	17	6	DDA for preferred ion	[M-H]-1	623388	957032	168881	1.1713e+06	1.08794e+06	402390	263787	1.82331e+06	13746.6	3.16195e+06	3.17922e+06	3.51274e+06	71.3058	100.046
FALSE		C8 H21 N2 O10 P S	Full match	No results	No results	No results	-4.21	368.065	367.057	7.475	0	0					3	15	5	DDA for preferred ion	[M-H]-1	1.95402e+06	1.72457e+06	2.31444e+06	2.31651e+06	450336	2.95078e+06	2.57809e+06	6.90613e+06	151935	9.31355e+06	1.03343e+07	9.84317e+06	62.621	76.5711
FALSE		C23 H33 N2 P	Full match	No results	No results	No results	1.12	368.238	367.231	0.562	0	0					3	8	3	DDA for preferred ion	[M-H]-1	89578.3	111899	92512	122627	3.4386e+06	70853.8	74954.9	4.13537e+06	27819	7.3914e+06	7.16227e+06	7.02874e+06	186.98	131.37
FALSE	Lignoceric Acid	C24 H48 O2	Full match	Full match	No results	Full match	-0.04	368.365	367.358	0.823	4	2	84.6	9.2		40.8	3	12	5	DDA for preferred ion	[M-H]-1	606925	973496	167632	1.12294e+06	2.08211e+06	384538	273638	3.62822e+06	130725	4.78461e+06	4.74542e+06	4.37935e+06	128.113	119.689
FALSE		C19 H16 O6 S	Full match	No results	No results	No results	0.38	372.067	371.06	0.563	0	0					3	11	4	DDA for preferred ion	[M-H]-1	1.84913e+08	2.16483e+08	2.06182e+08	2.40092e+08	2.00507e+07	1.07958e+08	1.06744e+08	3.12334e+07	30370	2.15878e+08	2.08409e+08	1.9908e+08	41.1055	59.9443
FALSE		C17 H19 N5 O5	Full match	No results	No results	No results	-3.28	373.139	372.13	3.872	0	0					3	25	12	DDA for preferred ion	[M-H]-1	7.49049e+07	7.62058e+07	9.04885e+07	9.49933e+07	56842.1	6.07685e+07	6.60156e+07	123755	40303.7	9.37113e+06	9.46589e+06	7.63047e+06	57.1255	110.59
FALSE		C5 H13 N8 O6 P3	Full match	No results	No results	No results	2.06	374.017	373.011	5.353	0	0					3	8	3	DDA for preferred ion	[M-H]-1	1.99277e+08	1.91041e+08	3.59374e+08	3.79787e+08	4.64659e+07	1.75977e+08	1.7318e+08	8.92418e+07	292549	2.86807e+08	2.81057e+08	2.70986e+08	44.7377	45.1099
FALSE		C6 H17 N8 O5 P3	Full match	No results	No results	No results	-1.84	374.053	373.045	0.708	0	0					3	9	3	DDA for preferred ion	[M-H]-1	12598.6	12621.6	4.04046e+06	262209	55832.9	7.68724e+06	3.14355e+06	60982.1	39160.7	3.68331e+06	3.7979e+06	3.89871e+06	200.22	145.449
FALSE		C12 H19 N6 O4 P S	Full match	No results	No results	No results	-3.36	374.093	373.084	5.834	0	0					3	11	4	DDA for preferred ion	[M-H]-1	1.28416e+08	1.28657e+08	1.33983e+08	1.37359e+08	53444.9	8.43829e+07	8.66076e+07	1.8166e+06	28821.5	1.61506e+07	1.73445e+07	1.70882e+07	55.5162	89.7337
FALSE		C6 H5 N9 O7	Full match	No results	No results	No results	-1.12	315.031	374.045	5.494	0	0					2	1	0	DDA for other ion	[M-H+HAc]-1	1.60619e+08	1.65876e+08	1.71316e+08	1.49886e+08	143264	5.56794e+07	6.75856e+07	424996	29768.9	7.94351e+07	7.89403e+07	7.97237e+07	55.7833	91.578
FALSE		C10 H21 N O8 P2 S	Full match	No results	No results	No results	0.65	377.046	376.039	5.848	0	0					3	5	2	DDA for preferred ion	[M-H]-1	1.56803e+07	1.62762e+07	1.75701e+07	9.05605e+06	121146	7.89369e+07	8.14453e+07	197595	78234.4	4.88194e+06	5.0602e+06	5.02055e+06	61.6494	91.1237
FALSE		C10 H16 N7 O5 P S	Full match	No results	No results	No results	1.36	377.067	376.06	6.116	0	0					3	22	7	DDA for preferred ion	[M-H]-1	4.21791e+07	3.96439e+07	4.55723e+07	4.34546e+07	96247.4	4.45089e+07	5.05049e+07	154695	82538.5	4.0821e+06	4.40292e+06	4.73229e+06	56.0143	91.5028
FALSE		C11 H22 N7 O2 P3	Full match	No results	No results	No results	-2.09	377.105	376.097	5.303	0	0					3	9	3	DDA for preferred ion	[M-H]-1	1.8179e+08	1.82385e+08	1.81752e+08	1.93946e+08	1.20406e+06	1.77191e+08	1.92079e+08	5.75931e+06	80555.8	4.06628e+07	3.82686e+07	3.84842e+07	53.5772	88.6146
FALSE		C7 H20 N7 O9 P	Full match	No results	No results	No results	-4.93	377.106	376.097	5.674	0	0					3	2	1	DDA for preferred ion	[M-H]-1	1.23763e+08	1.37419e+08	1.29397e+08	1.32673e+08	780562	8.2467e+07	8.03325e+07	5.97301e+06	285597	5.98949e+07	5.88774e+07	5.99649e+07	52.7844	85.201
FALSE		C10 H3 N8 O3 P S2	Full match	No results	No results	No results	-0.73	377.951	376.943	0.672	0	0					2	2	1	DDA for preferred ion	[M-H]-1	1.39406e+06	658595	923891	803431	142844	223363	623297	107717	28985.3	1.07039e+06	1.05378e+06	1.06401e+06	57.7566	73.5717
FALSE		C19 H40 O5 S	Full match	No results	No results	No results	0.06	380.26	379.252	0.828	0	0					3	28	14	DDA for preferred ion	[M-H]-1	1.08021e+06	1.44167e+06	947551	1.40937e+06	8.72097e+06	862529	1.0239e+06	7.16552e+06	139948	5.55382e+06	5.65576e+06	4.36883e+06	123.683	97.5649
FALSE		C6 H17 Cl N7 O6 P S	Full match	No results	No results	No results	4.39	381.039	380.033	0.748	0	0					3	2	1	DDA for preferred ion	[M-H]-1	249152	306943	265091	230915	64624.9	156875	132781	58116.1	24404.3	2.137e+06	2.14043e+06	2.10543e+06	41.8978	47.0258
FALSE		C16 H34 O4 S	Full match	No results	No results	No results	1.66	322.218	381.232	0.544	0	0					3	13	6	DDA for preferred ion	[M-H+HAc]-1	214546	219169	108486	116065	3.52468e+06	508197	156538	3.75666e+06	92799.7	6.90068e+06	7.0369e+06	6.26493e+06	191.023	116.014
FALSE		C21 H28 N4 O S	Full match	No results	No results	No results	-4.31	384.198	383.189	0.829	0	0					3	10	4	No MS2	[M-H]-1	214301	63582.6	59748.2	208420	2.9117e+06	111342	45941.5	3.97614e+06	9190.16	2.04698e+06	2.07248e+06	1.92793e+06	151.69	132.929
FALSE		C13 H10 N8 O3 P2	Full match	No results	No results	No results	-3.93	388.035	387.026	5.394	0	0					3	4	1	DDA for preferred ion	[M-H]-1	1.09601e+10	1.11939e+10	6.19758e+09	1.15267e+10	3.37957e+08	4.80619e+09	4.9201e+09	6.34945e+08	9.71311e+06	5.32593e+09	5.26464e+09	5.18147e+09	53.6199	76.9847
FALSE		C11 H21 Cl2 N5 O2 S2	Full match	No results	No results	No results	-1.43	389.051	388.044	0.901	0	0					3	24	9	No MS2	[M-H]-1	124260	127883	117534	134990	2.29943e+06	105321	121597	1.87501e+06	18261.9	1.76443e+06	1.69077e+06	1.47672e+06	160.468	120.786
FALSE		C20 H41 N O2 P2	Full match	No results	No results	No results	-2.49	389.261	388.253	0.687	0	0					3	26	9	No MS2	[M-H]-1	126463	142529	98319.2	90625.8	146585	74123.8	129071	94393.4	20198.3	652762	556771	558308	63.6632	26.8533
FALSE		C6 H12 N6 O8 P2 S	Full match	No results	No results	No results	1.3	389.991	388.984	5.484	0	0					3	10	4	DDA for preferred ion	[M-H]-1	4.9342e+07	5.08493e+07	4.81252e+07	5.05745e+07	1.29025e+07	8.70007e+07	7.42279e+07	3.00635e+07	147368	7.8457e+07	7.44235e+07	7.32911e+07	11.563	57.7794
FALSE		C23 H6 N2 O3 S	Full match	No results	No results	No results	-4.51	390.01	389.001	0.674	0	0					2	14	5	DDA for preferred ion	[M-H]-1	2.58338e+06	2.90187e+06	4.63469e+06	5.65992e+06	155314	1.2688e+06	1.25456e+06	117095	31454.3	394172	354946	380337	66.2958	75.7744
FALSE		C22 H38 N4 O2	Full match	No results	No results	No results	-2.58	390.299	389.291	0.716	0	0					3	2	1	DDA for preferred ion	[M-H]-1	90121.3	93098.3	82870.6	104049	6.50607e+06	109547	84887.6	6.71164e+06	676751	1.2377e+07	1.23437e+07	1.22333e+07	206.168	132.466
FALSE		C13 H10 N7 O4 P S	Full match	No results	No results	No results	2.11	391.025	390.019	5.51	0	0					2	1	0	DDA for preferred ion	[M-H]-1	5.97758e+07	6.16546e+07	5.79762e+07	6.19408e+07	453985	6.64903e+07	6.35634e+07	233822	36735.2	2.78738e+07	2.80366e+07	2.79284e+07	55.4793	91.0038
FALSE		C21 H43 Cl O4	Full match	No results	No results	No results	1.55	394.285	393.278	0.711	0	0					3	11	5	No MS2	[M-H]-1	87786.1	96625.3	83916.2	87833.1	480540	71413.6	91484.1	454555	20777	240646	224116	244597	47.7372	91.5623
FALSE	Cerotic acid	C26 H52 O2	Full match	No results	No results	Full match	0.46	396.397	395.39	0.82	2	0					3	6	2	DDA for preferred ion	[M-H]-1	78407.9	83953.6	78712.6	87932.7	459668	56238.6	63529.7	713762	12597.7	1.10252e+06	1.13986e+06	1.0865e+06	153.916	111.469
FALSE	N-Docosanoylglycine	C24 H47 N O3	Full match	No results	No results	Full match	0.38	397.356	396.348	0.716	1	0					3	8	3	No MS2	[M-H]-1	100668	98552.1	92108.9	101305	280436	80399.4	89034.8	240381	24468.9	808354	785956	832559	13.0346	65.6085
FALSE		C15 H35 N4 O4 P S	Full match	No results	No results	No results	3.33	398.212	397.206	0.562	0	0					3	8	3	DDA for preferred ion	[M-H]-1	597259	867564	582559	785194	221796	264991	186582	250657	21566.5	1.34821e+06	1.2877e+06	1.27366e+06	21.656	13.4924
FALSE		C18 H38 O7 S	Full match	No results	No results	No results	0.24	398.234	397.227	0.565	0	0					3	19	7	DDA for preferred ion	[M-H]-1	99265.1	457748	87615.8	92842.3	3.39559e+06	181991	222121	3.09402e+06	201233	5.88368e+06	5.51994e+06	5.15693e+06	208.931	121.087
FALSE		C13 H14 N5 O6 P S	Full match	No results	No results	No results	2.68	399.04	398.034	0.792	0	0					3	17	7	DDA for preferred ion	[M-H]-1	1.81894e+07	2.14303e+07	1.84521e+07	2.15252e+07	116649	1.14063e+07	1.21064e+07	512971	42457.5	4.70757e+06	5.17485e+06	4.53968e+06	53.4121	87.4401
FALSE		C10 H22 N7 O8 P	Full match	No results	No results	No results	1.11	399.127	398.12	7.871	0	0					3	26	12	DDA for preferred ion	[M-H]-1	243303	853118	258455	315085	864899	391912	416898	938984	29607.3	2.28953e+06	2.28918e+06	1.83793e+06	125.4	46.5308
FALSE		C15 H26 N6 O5 S	Full match	No results	No results	No results	4.99	402.169	401.163	0.862	0	0					2	0	0	DDA for preferred ion	[M-H]-1	274928	315701	233704	296339	1.79495e+06	214772	269820	1.14606e+06	30605.5	862226	863899	862880	88.8589	95.128
FALSE		C18 H30 Cl N3 O3 S	Full match	No results	No results	No results	2.84	403.17	402.164	0.831	0	0					2	14	5	DDA for preferred ion	[M-H]-1	71755.4	74321	72293.7	88949.3	1.87269e+06	72110.9	53614.8	1.21873e+06	10527.1	676429	746514	706704	172.037	129.327
FALSE		C9 H16 N2 O13 P2	Full match	No results	No results	No results	0.4	422.013	402.995	8.601	0	0					2	20	8	No MS2	[M-H-H2O]-1	1.8964e+08	1.49793e+08	2.42003e+08	2.12339e+08	94652.9	1.17833e+09	1.07317e+09	2.15163e+07	101758	7.29532e+07	6.77899e+07	7.9108e+07	59.7295	91.5787
FALSE		C5 H11 N7 O11 P2	Full match	No results	No results	No results	0.24	406.999	405.992	5.499	0	0					2	22	9	DDA for preferred ion	[M-H]-1	4.29467e+06	3.96403e+06	3.80126e+06	4.19795e+06	104086	2.06819e+07	1.79547e+07	211664	32560	1.00126e+06	846654	957754	52.2561	90.7942
FALSE		C10 H27 N5 O6 P2 S	Full match	No results	No results	No results	-2.84	407.116	406.107	5.264	0	0					3	9	4	DDA for preferred ion	[M-H]-1	7.17669e+06	7.77542e+06	6.9179e+06	7.64774e+06	29691.5	1.40557e+07	1.56251e+07	50558	25425.2	851738	852243	798120	55.832	91.9135
FALSE		C5 H15 N6 O8 P3 S	Full match	No results	No results	No results	3.85	411.988	410.983	0.674	0	0					3	25	10	No MS2	[M-H]-1	4.97807e+06	4.61636e+06	2.83511e+06	1.48473e+06	161982	2.36525e+06	2.24247e+06	123410	32452.3	369230	438227	370722	72.6486	83.8852
FALSE		C21 H21 N2 O3 P S	Full match	No results	No results	No results	0.87	412.101	411.094	0.576	0	0					3	29	14	DDA for preferred ion	[M-H]-1	104359	152671	99355.4	101254	7.2711e+06	101865	156183	53998.2	25098.3	4.32665e+06	4.28526e+06	3.32004e+06	181.255	207.196
FALSE	Riboflavin	C17 H20 N4 O6	Full match	Full match	Full match	Full match	0.28	376.138	411.108	1.666	3	1	88.5	9.4		9.9	3	15	6	DDA for preferred ion	[M+Cl]-1	3.64319e+07	3.82756e+07	3.91199e+07	4.04188e+07	1.07457e+06	5.36988e+07	5.16937e+07	2.18379e+06	56844.7	3.59708e+07	3.49758e+07	3.18843e+07	46.6504	86.8003
FALSE	O-heptadecanoylcarnitine	C24 H47 N O4	Full match	No results	No results	Full match	0.99	413.351	412.344	0.742	1	0					3	7	3	No MS2	[M-H]-1	68898.6	84377	75755.8	74492.6	1.16452e+06	60265.2	66446.7	4.34162e+06	21603	1.78058e+06	1.79289e+06	1.68538e+06	180.87	162.614
FALSE		C24 H40 N4 O2	Full match	No results	No results	No match	-2.59	416.315	415.307	0.713	1	0					3	10	3	DDA for preferred ion	[M-H]-1	91652.5	103734	89190.9	94227.6	1.54927e+06	77238.9	101951	511998	22730.6	861361	831509	806332	145.885	136.611
FALSE		C7 H18 N9 O6 P3	Full match	No results	No results	No results	2.24	417.059	416.053	6.068	0	0					3	2	1	DDA for preferred ion	[M-H]-1	1.07655e+08	9.98024e+07	1.07769e+08	1.03274e+08	132364	1.15491e+08	1.08314e+08	213785	110382	2.29267e+07	2.25932e+07	2.29705e+07	55.9022	91.2324
FALSE		C7 H22 Cl3 N9 O5	Full match	No results	No results	No results	1.32	417.081	416.074	0.834	0	0					2	4	2	No MS2	[M-H]-1	65448.8	67497.2	63968.2	73498.9	673285	42444.1	47539.6	147311	9545.66	699610	678878	691761	149.292	142.999
FALSE		C7 H22 Cl3 N9 O5	Full match	No results	No results	No results	2	417.081	416.075	0.9	0	0					3	21	11	No MS2	[M-H]-1	141298	142387	130583	139408	1.14814e+06	111811	132069	787345	20330.7	838603	873724	706494	120.516	104.731
FALSE		C7 H17 N8 O7 P3	Full match	No results	No results	No results	2.1	418.043	417.037	5.317	0	0					3	27	12	DDA for preferred ion	[M-H]-1	2.46677e+08	2.42241e+08	1.65164e+08	2.12132e+08	619529	1.87895e+08	2.35356e+08	8.98642e+06	104399	6.22704e+07	6.45249e+07	5.09074e+07	56.8522	89.1156
FALSE		C24 H42 N4 O2	Full match	No results	No results	No results	-2.24	418.331	417.323	0.71	0	0					3	6	2	DDA for preferred ion	[M-H]-1	141737	149142	124534	128426	9.47046e+06	88345.7	114344	8.94342e+06	1.23027e+06	1.44304e+07	1.41962e+07	1.38053e+07	205.213	133.435
FALSE		C7 H12 N6 O9 S3	Full match	No results	No results	No results	-3.11	419.983	418.974	5.523	0	0					3	4	2	DDA for preferred ion	[M-H]-1	2.74462e+08	2.77873e+08	2.71192e+08	2.7611e+08	1.82534e+07	1.13556e+09	1.09334e+09	7.49978e+07	102241	3.05606e+08	3.05221e+08	2.97179e+08	36.1404	85.1572
FALSE		C6 H17 O15 P3	Full match	No results	No results	No results	2.61	421.978	420.972	5.523	0	0					3	2	1	No MS2	[M-H]-1	3.49656e+07	3.43692e+07	3.29388e+07	3.43743e+07	2.06621e+06	1.44897e+08	1.39413e+08	9.01571e+06	89046.7	3.96934e+07	4.01474e+07	3.95037e+07	36.9954	85.5821
FALSE	SL9650000	C29 H44 O2	Full match	No results	No results	Full match	0.78	424.334	423.327	0.662	4	0					3	3	1	No MS2	[M-H]-1	126309	131795	116652	121518	2.79788e+06	115556	139268	3.78916e+06	24309.5	2.38284e+06	2.42805e+06	2.38886e+06	163.457	127.052
FALSE		C20 H28 O4 P2 S	Full match	No results	No results	No results	-2.64	426.118	425.11	0.574	0	0					3	30	18	DDA for preferred ion	[M-H]-1	121710	144529	132919	301756	3.83158e+07	98220.9	134076	2.12428e+07	50150.2	8.18849e+06	8.99087e+06	6.3038e+06	206.31	144.723
FALSE		C20 H42 O7 S	Full match	No results	No results	No results	0.8	426.265	425.258	0.56	0	0					2	11	4	DDA for preferred ion	[M-H]-1	83034.5	101806	85558.1	110770	1.20632e+06	117514	66174.7	1.43148e+06	34136.9	3.11222e+06	3.06921e+06	2.86628e+06	188.786	118.419
FALSE		C12 H25 N5 O8 P2	Full match	No results	No results	No results	-2.83	429.118	428.109	8.127	0	0					2	3	1	No MS2	[M-H]-1	1.62935e+06	971754	1.86563e+06	1.96397e+06	20544.8	8.62398e+06	7.55312e+06	31257.5	21570	38051.5	38802.7	38371.9	62.6168	95.0933
FALSE		C24 H47 N O5	Full match	No results	No results	No results	0.35	429.345	428.338	0.725	0	0					3	7	2	DDA for preferred ion	[M-H]-1	98853.7	105082	93515.5	112688	1.46934e+06	79775.2	110634	1.80744e+06	96933.1	2.81098e+06	2.73496e+06	2.69513e+06	130.415	119.711
FALSE		C17 H41 N10 O P	Full match	No results	No results	No results	1.21	432.32	431.313	0.725	0	0					3	26	10	No MS2	[M-H]-1	80095.6	85818.3	77426.5	104018	134168	63494.3	89975.7	170562	26086.7	758910	732513	622038	31.0453	40.5787
FALSE		C5 H16 N5 O16 P	Full match	No results	No results	No results	2.37	433.033	432.027	6.094	0	0					3	7	3	No MS2	[M-H]-1	1.06948e+07	9.84127e+06	1.05203e+07	1.069e+07	102163	3.56656e+07	3.36183e+07	164533	91241.7	2.70124e+06	2.71462e+06	2.84313e+06	54.9811	90.7693
FALSE		C10 H8 N6 O8 S3	Full match	No results	No results	No results	-2.88	435.957	434.948	5.52	0	0					3	3	1	DDA for preferred ion	[M-H]-1	2.04473e+07	1.86655e+07	1.93356e+07	1.68402e+07	1.99737e+06	2.36822e+08	2.10606e+08	9.9688e+06	68379.5	3.31921e+07	3.31434e+07	3.25144e+07	25.5572	87.6825
FALSE		C16 H11 N3 O12	Full match	No results	No results	No results	-4.59	437.034	436.025	6.176	0	0					2	6	2	No MS2	[M-H]-1	4.67191e+06	4.50687e+06	4.93899e+06	5.19074e+06	33456.4	1.44128e+06	1.06004e+06	56008.1	31420.7	202831	196365	205783	55.606	89.0345
FALSE	2-Aminoethyl (2R)-3-[(1Z)-1-hexadecen-1-yloxy]-2-hydroxypropyl hydrogen phosphate	C21 H44 N O6 P	Full match	No results	No results	Full match	0.25	437.291	436.283	4.884	1	0					3	13	4	DDA for preferred ion	[M-H]-1	161237	153354	151525	152221	755693	163266	191941	1.10003e+06	22251.4	907209	865542	833236	89.0041	90.3278
FALSE		C11 H13 N4 O5 P3 S2	Full match	No results	No results	No results	-1.33	437.954	436.946	5.534	0	0					3	14	5	DDA for preferred ion	[M-H]-1	2.68383e+06	1.57058e+06	1.77689e+06	2.20174e+06	241938	4.73411e+07	4.37111e+07	1.67292e+06	76528.6	4.79572e+06	5.22631e+06	5.29729e+06	40.7725	88.5432
FALSE		C17 H18 N4 O8 S	Full match	No results	No results	No results	-1.29	438.085	437.077	5.758	0	0					3	25	10	DDA for preferred ion	[M-H]-1	7.88984e+07	7.6879e+07	8.11154e+07	8.2639e+07	176095	4.37489e+07	4.60892e+07	716125	39109.6	8.81105e+06	1.03812e+07	1.05547e+07	54.9603	89.9238
FALSE		C19 H34 O7 S2	Full match	No results	No results	No results	0.34	438.175	437.167	0.591	0	0					3	28	13	DDA for preferred ion	[M-H]-1	100407	113884	97089.6	117322	8.19102e+06	107654	119890	5.10101e+06	28751.4	3.16043e+06	3.14266e+06	2.50621e+06	184.646	137.453
FALSE		C21 H46 N O6 P	Full match	No results	No results	No results	0.35	439.306	438.299	5.136	0	0					3	15	6	No MS2	[M-H]-1	140100	177619	182781	169877	684297	238808	264984	807404	16515.6	480351	478920	429065	39.6144	61.2804
FALSE		C15 H41 N8 O P3	Full match	No results	No results	No results	-3.33	442.262	441.253	0.595	0	0					3	21	7	No MS2	[M-H]-1	112543	133918	111380	137338	943092	122659	149953	719488	46732.9	2.03179e+06	1.90411e+06	1.75321e+06	198.806	94.6166
FALSE		C9 H20 N9 O6 P3	Full match	No results	No results	No results	1.98	443.075	442.069	5.86	0	0					3	2	1	DDA for preferred ion	[M-H]-1	1.32198e+08	1.32668e+08	1.37723e+08	1.42027e+08	144485	1.92418e+08	1.95217e+08	1.14904e+06	93591.6	3.21282e+07	3.2519e+07	3.25922e+07	55.0572	90.901
FALSE		C13 H13 N6 O8 P S	Full match	No results	No results	No results	2.82	444.025	443.019	0.799	0	0					3	14	6	DDA for preferred ion	[M-H]-1	2.54669e+07	3.17623e+07	2.43272e+07	2.86891e+07	1.29004e+06	1.90895e+07	2.11473e+07	1.13836e+06	58391.2	8.22158e+06	8.84016e+06	7.93735e+06	53.8974	82.8205
FALSE		C24 H44 O S3	Full match	No results	No results	No results	-0.85	444.255	443.248	0.674	0	0					3	1	0	DDA for preferred ion	[M-H]-1	117862	130312	115286	111876	2.81137e+06	111988	126877	2.84319e+06	22784.7	2.00747e+06	2.01465e+06	2.00713e+06	163.948	123.689
FALSE		C28 H30 O5	Full match	No results	No results	No results	-4.08	446.209	445.2	0.747	0	0					2	13	5	No MS2	[M-H]-1	115150	143009	127682	92290.4	748107	67169	67188.8	552618	19663.5	821636	743401	793923	90.3224	107.025
FALSE		C9 H24 N9 O2 P3 S2	Full match	No results	No results	No results	0.22	447.071	446.064	6.009	0	0					3	22	8	No MS2	[M-H]-1	5.61609e+07	4.75956e+07	5.71956e+07	5.18149e+07	188577	4.88248e+07	5.9295e+07	287751	144128	2.8126e+06	3.08143e+06	3.26854e+06	56.2116	91.5585
FALSE	Glycochenodeoxycholic acid	C26 H43 N O5	Not the top hit	Full match	No results	Full match	0.55	449.314	448.307	4.7	6	5	98.6	9.9		9.9	3	17	7	DDA for preferred ion	[M-H]-1	4.13985e+06	7.66145e+06	6.6548e+06	9.04636e+06	360263	2.6262e+06	2.42283e+06	320991	30215.8	2.19004e+06	2.39371e+06	2.10714e+06	58.9488	72.3587
FALSE	4-Hydroxy-3-(hydroxymethyl)-6,6,7b-trimethyl-2,4,4a,5,6,7,7a,7b-octahydro-1H-cyclobuta[e]inden-2-yl 3-chloro-6-hydroxy-4-methoxy-2-methylbenzoate	C24 H31 Cl O6	Full match	No results	No results	Full match	0.97	450.181	449.174	0.736	1	0					3	14	4	No MS2	[M-H]-1	68033.8	72852.2	63046.6	74800.4	2.93121e+06	53704.3	70953.5	2.40742e+06	20629.3	1.07003e+06	1.01552e+06	979894	185.486	130.429
FALSE		C24 H50 O7	Full match	No results	No results	No results	1.16	450.356	449.349	0.798	0	0					3	9	4	No MS2	[M-H]-1	142839	154842	157524	194652	1.1946e+06	88969.5	112290	2.30468e+06	16500.3	751058	764797	701908	55.8454	129.562
FALSE		C23 H49 Cl N2 S2	Full match	No results	No results	No results	-0.55	452.303	451.295	0.724	0	0					2	7	2	No MS2	[M-H]-1	79361.3	82452.1	68781.9	71757.7	32316.9	50514.8	81510.8	88709.8	19897.7	492165	468679	483436	27.9952	36.2657
FALSE		C9 H22 N5 O10 P3	Full match	No results	No results	No results	-2.15	453.058	452.05	8.128	0	0					2	18	7	No MS2	[M-H]-1	5.66838e+07	4.69907e+07	6.74293e+07	6.05927e+07	27088.4	5.79171e+07	8.23663e+07	41212.1	28438.6	73627.8	68396.9	78590.8	58.0998	94.1406
FALSE	1-Palmitoyl-2-hydroxy-sn-glycero-3-PE	C21 H44 N O7 P	Full match	Invalid mass	No results	Full match	0.56	453.286	452.279	5.041	2	8			54.5		3	1	0	DDA for preferred ion	[M-H]-1	150471	152654	149636	149866	971201	164044	184335	1.26639e+06	18794.3	907658	903614	906004	61.9885	96.8129
FALSE		C21 H12 O6 P2 S	Full match	No results	No results	No results	-3.16	453.983	452.974	0.767	0	0					3	25	12	DDA for preferred ion	[M-H]-1	4.45159e+07	5.13702e+07	5.08674e+07	5.73443e+07	2.16374e+06	3.15258e+07	3.2942e+07	2.57558e+06	31661.6	2.66213e+07	2.62403e+07	2.13324e+07	47.9046	80.682
FALSE		C16 H7 N8 O3 P S2	Full match	No results	No results	No results	-0.42	453.982	452.975	0.889	0	0					2	17	7	No MS2	[M-H]-1	361820	302365	906171	836338	27763.4	68175.7	66961.6	37779.9	9853.49	126286	110680	120914	76.7501	34.9711
FALSE		C7 H22 N9 O6 P S3	Full match	No results	No results	No results	-0.43	455.059	454.052	0.72	0	0					3	2	1	DDA for preferred ion	[M-H]-1	116282	125894	107472	107589	63052.7	93551.9	120153	77620.4	29144.9	1.80554e+06	1.8072e+06	1.77899e+06	17.2615	24.0003
FALSE		C13 H15 N8 O3 P3 S	Full match	No results	No results	No results	2.43	456.02	455.014	5.358	0	0					3	10	4	DDA for preferred ion	[M-H]-1	1.43568e+08	1.39967e+08	1.43038e+08	2.52191e+08	2.70652e+07	1.20585e+08	1.10785e+08	3.25759e+07	153605	1.66417e+08	1.6147e+08	1.5509e+08	41.7959	57.4565
FALSE		C18 H16 N8 O5 S	Full match	No results	No results	No results	-4.02	456.096	455.087	5.834	0	0					3	8	3	DDA for preferred ion	[M-H]-1	6.36865e+07	6.40955e+07	7.02779e+07	6.86054e+07	44424.9	3.80654e+07	3.80687e+07	492979	29288.5	7.07897e+06	7.45846e+06	7.29634e+06	55.6446	90.5712
FALSE		C16 H13 N9 O4 P2	Full match	No results	No results	No results	-3.06	457.057	456.048	5.4	0	0					3	1	0	DDA for preferred ion	[M-H]-1	8.05982e+07	7.9234e+07	8.37504e+07	1.32907e+08	2.82506e+06	2.92429e+07	2.85552e+07	9.43528e+06	26373.7	5.93862e+07	5.89728e+07	5.90465e+07	48.1337	63.7727
FALSE		C13 H22 N3 O9 P3	Full match	No results	No results	No results	-3.72	457.057	456.048	5.515	0	0					2	0	0	No MS2	[M-H]-1	1.21827e+08	1.34687e+08	1.30893e+08	1.31897e+08	89824.3	2.93648e+07	3.28186e+07	981964	28663.6	3.09753e+06	3.10104e+06	3.10474e+06	55.7134	89.1838
FALSE		C17 H37 N3 O7 P2	Full match	No results	No results	No results	-0.44	457.211	456.203	0.736	0	0					3	9	3	No MS2	[M-H]-1	68927.6	73924.9	64003.5	76336.4	796851	54610.7	72119.5	801794	20950.4	680149	654221	642652	143.723	113.061
FALSE		C12 H16 N9 O5 P3	Full match	No results	No results	No results	2.25	459.049	458.042	5.854	0	0					3	4	1	DDA for preferred ion	[M-H]-1	1.40257e+07	1.92964e+07	1.9289e+07	2.11771e+07	105665	7.87057e+07	8.03117e+07	177013	70381.4	5.96419e+06	6.12043e+06	6.11339e+06	58.0887	91.1474
FALSE		C11 H27 N O12 P2 S	Full match	No results	No results	No results	-4.23	459.073	458.064	6.105	0	0					3	16	5	DDA for preferred ion	[M-H]-1	2.35096e+07	2.26751e+07	2.54462e+07	2.30169e+07	99552.4	1.73891e+07	1.85781e+07	158362	84261	2.40825e+06	2.63226e+06	2.65294e+06	55.7377	90.3338
FALSE		C12 H21 N5 O14	Full match	No results	No results	No results	-2.77	459.108	458.1	5.312	0	0					3	4	2	DDA for preferred ion	[M-H]-1	1.60816e+08	1.59127e+08	1.60436e+08	1.72648e+08	654155	1.45743e+08	1.64228e+08	5.09579e+06	84880.4	3.33801e+07	3.35797e+07	3.25246e+07	53.5885	88.8095
FALSE		C27 H24 N8	Full match	No results	No results	No results	-4.8	460.212	459.203	0.736	0	0					3	16	5	No MS2	[M-H]-1	66259.4	71330	61915.8	75516.1	1.48546e+06	52705.4	69752.1	1.45561e+06	20238.6	977595	922705	877814	172.622	123.695
FALSE		C14 H22 Cl3 N4 O5 P	Full match	No results	No results	No results	3.59	462.039	461.034	0.744	0	0					3	14	6	No MS2	[M-H]-1	29522.6	37513.2	35448.2	38689.8	55554.2	24369.1	27869.3	63856.3	12494.8	546563	547247	492718	31.4662	45.8386
FALSE		C18 H41 N9 O3 S	Full match	No results	No results	No results	4.1	463.305	462.3	4.822	0	0					3	8	4	No MS2	[M-H]-1	177543	176514	173824	192249	704753	179697	225440	979081	26074.8	755399	760258	712909	58.2351	80.3027
FALSE		C29 H45 N5	Full match	No results	No results	No results	-2.41	463.368	462.359	0.83	0	0					3	16	7	No MS2	[M-H]-1	83898.3	376156	110900	131732	780207	40743.9	45176.7	1.23497e+06	10085.3	1.35004e+06	1.3519e+06	1.19191e+06	115.379	128.683
FALSE		C23 H48 N O6 P	Full match	No results	No results	No results	0.19	465.322	464.315	4.831	0	0					3	6	3	No MS2	[M-H]-1	166308	165193	162380	166092	703000	170223	210572	981739	23359	755399	770008	721419	64.0167	83.2716
FALSE		C23 H46 O7 S	Full match	No results	No results	No results	0.83	466.296	465.29	0.547	0	0					3	14	6	DDA for preferred ion	[M-H]-1	1.32188e+06	1.93819e+06	1.46185e+06	2.36285e+06	5.06689e+06	1.36871e+06	1.08744e+06	4.09664e+06	42502.9	8.37274e+06	8.43991e+06	7.51692e+06	53.718	76.6026
FALSE	Cholesterol sulfate	C27 H46 O4 S	Full match	No results	No results	Full match	2.09	466.312	465.305	0.541	1	0					3	11	4	DDA for preferred ion	[M-H]-1	884154	1.08755e+06	761822	1.72176e+06	1.04992e+07	1.02935e+06	774466	1.31542e+07	48669.7	1.16396e+07	1.14341e+07	1.06984e+07	52.3185	116.16
FALSE		C23 H50 N O6 P	Full match	No results	No results	No results	0.31	467.338	466.33	5.079	0	0					3	11	5	DDA for preferred ion	[M-H]-1	157640	151925	143529	139031	1.11792e+06	160736	180835	1.44897e+06	18110.4	784604	791475	721630	61.2394	101.657
FALSE		C11 H16 N6 O11 P2	Full match	No results	No results	No results	2.8	470.035	469.029	5.395	0	0					3	3	1	DDA for preferred ion	[M-H]-1	6.45364e+09	6.56608e+09	4.02171e+09	6.80429e+09	1.5544e+08	2.9977e+09	3.04512e+09	4.59344e+08	4.01581e+06	2.83279e+09	2.79075e+09	2.76703e+09	53.2616	76.8837
FALSE		C10 H12 N6 O12 S2	Full match	No results	No results	No results	-1.43	471.995	470.988	5.485	0	0					3	10	4	DDA for preferred ion	[M-H]-1	3.60617e+07	3.9018e+07	3.47468e+07	4.18222e+07	8.46943e+06	1.54561e+07	3.51525e+07	2.13388e+07	179466	6.08459e+07	5.86452e+07	5.67055e+07	14.3861	51.9297
FALSE		C14 H19 N O13 S2	Full match	No results	No results	No results	-1.75	473.03	472.022	5.498	0	0					3	7	2	DDA for preferred ion	[M-H]-1	7.06927e+07	7.31728e+07	6.94716e+07	7.17889e+07	471397	5.78524e+07	5.62919e+07	2.31816e+06	36335.9	2.97993e+07	2.88738e+07	2.84725e+07	48.6211	87.8942
FALSE	Methylprednisolone succinate	C26 H34 O8	Full match	No results	No results	Full match	0.67	474.225	473.218	0.736	5	0					3	11	4	DDA for preferred ion	[M-H]-1	1.72764e+06	2.90561e+06	1.80378e+06	1.80229e+06	4.26078e+07	3.86705e+06	1.82871e+06	4.22303e+07	19121.7	4.75478e+07	4.63502e+07	4.37885e+07	173.801	121.38
FALSE		C27 H42 N2 O3 S	Full match	No results	No results	No results	-3.39	474.292	473.283	0.603	0	0					3	10	3	DDA for preferred ion	[M-H]-1	103551	121745	101305	124762	2.02296e+06	116450	135731	1.4926e+06	41657.6	3.17606e+06	3.1038e+06	2.97014e+06	137.342	117.869
FALSE	1-Stearoyl-2-hydroxy-sn-glycero-3-PE	C23 H48 N O7 P	Full match	No results	No results	Full match	0.67	481.317	480.31	4.98	4	0					3	4	2	DDA for preferred ion	[M-H]-1	138482	138601	145786	155971	1.30456e+06	158543	178445	1.75836e+06	20646.3	1.54668e+06	1.57352e+06	1.52663e+06	125.034	107.495
FALSE		C18 H29 N8 O4 P S	Full match	No results	No results	No results	0	484.177	483.17	0.562	0	0					3	14	5	DDA for preferred ion	[M-H]-1	1.54128e+07	1.84466e+07	1.64103e+07	1.92268e+07	2.31741e+06	8.84606e+06	8.77414e+06	2.84601e+06	29699.3	1.68079e+07	1.64685e+07	1.52168e+07	40.5639	54.06
FALSE		C26 H7 N4 O3 P S	Full match	No results	No results	No results	-1.67	485.998	484.99	0.638	0	0					2	5	2	DDA for preferred ion	[M-H]-1	29267.6	33037.2	28178.7	26174.1	105318	24433.7	34437.7	36557.7	6220.47	868422	835659	856120	152.642	74.3592
FALSE		C11 H14 N6 O12 S2	Full match	No results	No results	No results	-1.03	486.011	485.003	5.499	0	0					3	4	1	DDA for preferred ion	[M-H]-1	1.46247e+09	1.51556e+09	1.49524e+09	1.54624e+09	4.64691e+07	1.80368e+09	1.87299e+09	1.76586e+08	202414	9.88641e+08	9.69204e+08	9.61415e+08	45.7266	82.4806
FALSE		C22 H24 Cl2 O8	Full match	No results	No results	No results	0.69	486.085	485.078	0.745	0	0					3	13	4	DDA for preferred ion	[M-H]-1	108431	147431	136404	150467	27958	64304.2	59623.3	20776	19374.7	2.13042e+07	2.02514e+07	1.95957e+07	36.5367	58.1598
FALSE		C13 H12 N7 O10 P S	Full match	No results	No results	No results	2.72	489.01	488.004	0.905	0	0					3	11	4	DDA for preferred ion	[M-H]-1	3.36801e+07	3.26743e+07	3.96253e+07	4.17964e+07	95603.6	1.6688e+07	1.49641e+07	442258	32480.3	4.76603e+06	4.49092e+06	4.87883e+06	56.3181	88.9722
FALSE		C21 H17 Cl2 N5 O5	Full match	No results	No results	No results	-2.02	489.061	488.052	0.744	0	0					3	25	10	DDA for preferred ion	[M-H]-1	107989	144249	133284	126111	20735.3	61920.3	58716.7	12714.5	18096.1	1.62799e+07	1.55159e+07	1.35016e+07	34.7872	65.7892
FALSE		C24 H36 O5 P2 S	Full match	No results	No results	No results	-2.49	498.176	497.167	0.655	0	0					3	12	5	DDA for preferred ion	[M-H]-1	144937	186412	134795	139408	2.18343e+06	133431	183840	2.58166e+06	34880.3	4.9813e+06	4.97133e+06	4.5431e+06	45.5756	115.931
FALSE	Taurochenodeoxycholic Acid (sodium salt)	C26 H45 N O6 S	Not the top hit	Full match	No results	No results	0.86	499.297	498.29	1.215	0	6	96.6	64		71.6	3	12	5	DDA for preferred ion	[M-H]-1	157191	164215	247460	157427	6.1608e+06	178448	221795	7.4865e+06	40636.5	3.00005e+07	2.96523e+07	2.74811e+07	212.772	128.351
FALSE		C8 H21 N6 O7 P3 S3	Full match	No results	No results	No results	0.04	501.985	500.977	5.524	0	0					3	5	2	DDA for preferred ion	[M-H]-1	2.96612e+08	2.98338e+08	2.90116e+08	3.01481e+08	1.28476e+07	9.27694e+08	9.20094e+08	5.84125e+07	111904	2.87441e+08	2.84907e+08	2.78214e+08	40.6923	85.5825
FALSE		C18 H39 N4 O8 P S	Full match	No results	No results	No results	2.87	502.223	501.217	0.672	0	0					3	13	5	DDA for preferred ion	[M-H]-1	7.82599e+06	9.0765e+06	8.48089e+06	9.7404e+06	1.304e+06	6.12354e+06	5.99224e+06	1.56622e+06	33005.5	7.64232e+06	7.46327e+06	6.93601e+06	36.1597	60.0419
FALSE		C17 H32 N2 O15	Full match	No results	No results	No results	-0.43	504.18	503.173	0.69	0	0					3	17	6	No MS2	[M-H]-1	87879.7	94849.6	85403.6	100369	55278.2	73515	95476.6	57343.6	17656.4	413361	393175	367603	15.1873	23.9717
FALSE		C13 H27 N3 O14 P2	Full match	No results	No results	No results	0.45	511.097	510.09	0.773	0	0					2	8	3	No MS2	[M-H]-1	1.28812e+06	4.75391e+06	5.55426e+06	7.79963e+06	128382	3.35389e+06	3.13236e+06	79233.9	29961.8	2.0782e+06	1.958e+06	2.05571e+06	75.9694	87.1412
FALSE		C20 H33 N6 O2 P3 S	Full match	No results	No results	No results	4.48	514.16	513.155	2.081	0	0					3	18	7	DDA for preferred ion	[M-H]-1	2.91224e+08	3.30378e+08	2.82228e+08	3.54858e+08	8.08424e+06	1.26624e+08	2.26246e+08	2.17098e+07	63635.5	2.94801e+08	2.84176e+08	2.55528e+08	44.7446	92.3303
FALSE		C19 H32 N8 O P2 S2	Full match	No results	No results	No results	1.24	514.162	513.155	1.875	0	0					2	2	1	DDA for preferred ion	[M-H]-1	5.22125e+07	4.6188e+07	6.39984e+07	5.63118e+07	84642.8	4.51479e+07	5.85722e+07	168370	56636.1	1.43406e+07	1.45674e+07	1.44078e+07	54.9136	94.6108
FALSE		C17 H36 N6 O6 P2 S	Full match	No results	No results	No results	-3.82	514.189	513.18	0.603	0	0					2	16	6	DDA for preferred ion	[M-H]-1	669331	1.36927e+06	1.10133e+06	989595	108687	663721	663012	105900	54754.1	1.14352e+06	1.01072e+06	1.09746e+06	53.9197	69.1496
FALSE		C9 H18 N5 O18 P	Full match	No results	No results	No results	-2.15	515.038	514.03	6.1	0	0					3	15	5	No MS2	[M-H]-1	7.96208e+06	4.1374e+06	8.7941e+06	7.79904e+06	82993	2.17157e+07	1.91969e+07	133781	71005.6	2.04033e+06	2.22067e+06	2.2538e+06	62.8999	90.8448
FALSE		C9 H8 Cl N8 O14 P	Full match	No results	No results	No results	-0.41	517.959	516.951	5.52	0	0					3	4	2	DDA for preferred ion	[M-H]-1	3.45871e+07	3.41922e+07	3.33905e+07	3.58319e+07	1.73203e+06	2.92048e+08	2.69852e+08	1.14462e+07	74531.9	4.87333e+07	4.87851e+07	4.7311e+07	35.4327	87.9405
FALSE		C19 H23 N8 O2 P3 S	Full match	No results	No results	No results	-1.61	520.088	519.08	5.759	0	0					2	11	4	DDA for preferred ion	[M-H]-1	4.31999e+07	4.0571e+07	4.46488e+07	4.63908e+07	65355.3	2.00053e+07	2.0389e+07	174152	36796.1	4.38749e+06	4.74297e+06	4.56402e+06	55.2662	90.494
FALSE		C13 H22 N9 O8 P3	Full match	No results	No results	No results	-2.86	525.08	524.072	5.861	0	0					3	0	0	DDA for preferred ion	[M-H]-1	9.18612e+07	9.42924e+07	9.56446e+07	9.90166e+07	134323	1.12299e+08	1.13742e+08	597853	89784.3	2.32861e+07	2.32233e+07	2.32846e+07	55.2086	90.8901
FALSE		C21 H23 N9 P2 S2	Full match	No results	No results	No results	-1.27	527.099	526.091	0.689	0	0					3	19	6	No MS2	[M-H]-1	103645	119104	112140	147085	63490.6	166600	124470	64930.4	24251.4	616792	700769	656515	14.6903	40.8913
FALSE		C21 H21 Cl N9 P S2	Full match	No results	No results	No results	-1.23	529.079	528.071	0.701	0	0					3	5	2	DDA for preferred ion	[M-H]-1	101220	122736	104048	109223	60298.2	85349.1	113217	67193.1	23503.8	1.519e+06	1.50164e+06	1.46506e+06	16.5855	25.4707
FALSE		C14 H16 N6 O13 P2	Full match	No results	No results	No results	-1.58	538.025	537.017	5.354	0	0					3	13	5	DDA for preferred ion	[M-H]-1	1.13265e+08	1.08781e+08	1.07524e+08	1.21532e+08	1.64182e+07	8.97626e+07	8.40123e+07	3.24426e+07	101728	6.53593e+07	6.25524e+07	5.95768e+07	40.6201	55.7742
FALSE		C21 H14 N7 O9 P	Full match	No results	No results	No results	-1.66	539.059	538.051	5.399	0	0					3	6	2	DDA for preferred ion	[M-H]-1	2.75141e+06	6.99081e+07	7.31304e+07	696519	1.60393e+06	1.05576e+07	6.00033e+06	5.44701e+06	26498	3.24206e+07	3.16972e+07	3.11538e+07	115.578	54.6916
FALSE		C15 H22 N5 O11 P3	Full match	No results	No results	No results	0.01	541.053	540.046	5.855	0	0					3	7	2	No MS2	[M-H]-1	1.99589e+07	1.41665e+07	2.01059e+07	1.96222e+07	99914.4	6.15648e+07	6.20198e+07	167379	67446.1	5.8364e+06	5.91919e+06	6.1082e+06	57.7568	90.9762
FALSE		C14 H26 N9 O8 P3	Full match	No results	No results	No results	-2.57	541.112	540.103	5.306	0	0					3	3	1	DDA for preferred ion	[M-H]-1	1.15264e+08	1.16999e+08	1.13693e+08	1.25348e+08	367715	1.04242e+08	1.1288e+08	620271	66389.9	2.24197e+07	2.23504e+07	2.19304e+07	54.2335	90.771
FALSE		C17 H22 Br O13 P	Full match	No results	No results	No results	2.62	543.998	542.992	0.744	0	0					2	21	9	No MS2	[M-H]-1	97723.6	123999	114732	98097.5	50571	64867.9	58712	62014.6	17027	380397	371488	322929	25.1646	16.7191
FALSE		C10 H24 N4 O18	Full match	No results	No results	No results	-1.78	488.109	547.122	8.654	0	0					3	9	3	No MS2	[M-H+HAc]-1	9.09385e+06	7.57018e+06	9.54609e+06	9.05114e+06	29975.1	3.84303e+07	4.22541e+07	572938	31284.2	1.54928e+06	1.63745e+06	1.63792e+06	56.6294	91.057
FALSE		C22 H44 N7 O5 P S	Full match	No results	No results	No results	-0.93	549.286	548.278	0.637	0	0					3	16	7	DDA for preferred ion	[M-H]-1	1.06464e+06	1.8282e+06	897346	1.80278e+06	5.17382e+06	1.32073e+06	1.53667e+06	4.11792e+06	34390.7	1.32855e+07	1.32582e+07	1.17518e+07	118.866	65.0188
FALSE		C15 H18 N6 O13 P2	Full match	No results	No results	No results	-1.69	552.041	551.033	5.393	0	0					3	4	2	DDA for preferred ion	[M-H]-1	2.83381e+09	4.25822e+09	2.81207e+09	2.99184e+09	7.98999e+07	2.05424e+09	2.05366e+09	2.49862e+08	1.29454e+06	1.67218e+09	1.65911e+09	1.6221e+09	52.8988	79.7754
FALSE		C15 H18 N5 O14 P S	Full match	No results	No results	No results	2.1	555.031	554.025	5.501	0	0					3	12	6	No MS2	[M-H]-1	5.3093e+07	5.68905e+07	5.69446e+07	6.03095e+07	110625	3.60217e+07	3.56835e+07	1.25985e+06	32698.7	2.17627e+07	2.2139e+07	1.9868e+07	55.8177	88.6609
FALSE		C20 H36 N3 O5 P3 S2	Full match	No results	No results	No results	-0.42	555.131	554.123	8.883	0	0					2	15	6	No MS2	[M-H]-1	7.55059e+07	4.93896e+07	8.84705e+07	7.39667e+07	60657.5	2.45709e+07	2.68645e+07	97466.2	59845.7	1.89044e+06	1.77118e+06	1.99568e+06	61.0076	91.4775
FALSE		C32 H56 N6 S	Full match	No results	No results	No match	-0.47	556.429	555.421	0.663	1	0					2	7	3	No MS2	[M-H]-1	120272	123815	110745	111625	752409	104607	127628	922553	22989.4	486635	467527	495183	112.198	99.2541
FALSE		C23 H24 N5 O2 P3 S2	Full match	No results	No results	No results	0.33	559.058	558.051	0.826	0	0					2	11	4	No MS2	[M-H]-1	1.82723e+07	2.34203e+07	9.92088e+06	6.19462e+06	407690	1.40085e+07	1.14223e+07	416513	36833	698431	739315	679208	79.5783	87.5957
FALSE		C25 H51 N5 O7 S	Full match	No results	No results	No results	1.02	565.351	564.344	0.661	0	0					3	4	2	DDA for preferred ion	[M-H]-1	187317	212167	172934	190236	4.21095e+06	174806	205700	2.96874e+06	251054	2.54072e+06	2.5643e+06	2.46857e+06	160.888	123.307
FALSE	Uridine 5'-diphosphogalactose	C15 H24 N2 O17 P2	Full match	Full match	Full match	Full match	0.39	566.055	565.048	6.553	8	1	86.9	72.1		72.5	3	6	2	DDA for preferred ion	[M-H]-1	3.46137e+08	2.32718e+08	3.75542e+08	2.39533e+08	1.70416e+06	1.33737e+08	1.94556e+08	1.04077e+07	97251.8	2.63653e+07	2.73567e+07	2.74924e+07	61.1817	88.4786
FALSE		C24 H36 N5 O3 P3 S	Full match	No results	No results	No results	0.95	567.175	566.168	0.691	0	0					3	22	10	DDA for preferred ion	[M-H]-1	97370.8	102171	93894.3	110142	126548	70718.7	98337.2	124213	20588.5	879009	893401	734972	20.0658	24.2694
FALSE		C10 H18 N8 O14 P2 S	Full match	No results	No results	No results	-0.39	568.014	567.006	5.53	0	0					3	5	2	DDA for preferred ion	[M-H]-1	1.17956e+09	1.22155e+09	1.20486e+09	1.24923e+09	2.89941e+07	1.20245e+09	1.28702e+09	1.15235e+08	256628	7.14377e+08	6.98685e+08	6.90422e+08	47.3635	82.9443
FALSE		C33 H63 O5 P	Full match	No results	No results	No results	4.71	570.441	569.437	0.661	0	0					3	4	1	DDA for preferred ion	[M-H]-1	142661	150036	131272	133477	4.20849e+06	125619	159125	4.7148e+06	27567.8	3.20013e+06	3.12455e+06	3.15254e+06	186.322	126.98
FALSE		C26 H45 N4 O8 P	Full match	No results	No results	No results	-1.83	572.298	571.289	4.731	0	0					3	26	12	DDA for preferred ion	[M-H]-1	176578	189115	182276	510949	504231	199445	234335	756713	26098.9	907410	929282	740195	58.5723	64.302
FALSE		C26 H43 N2 O6 P S2	Full match	No results	No results	No results	-4.97	574.23	573.22	7.87	0	0					3	29	14	DDA for preferred ion	[M-H]-1	125472	113617	133710	152182	65765.6	176656	207925	95875.5	17748.2	1.25073e+06	1.26692e+06	970272	130.022	42.0083
FALSE		C30 H51 N5 O4 S	Full match	No results	No results	No results	3.1	577.366	576.361	0.545	0	0					3	23	9	DDA for preferred ion	[M-H]-1	69236.3	81591.3	66562.9	75258.5	3.18912e+06	52923.9	60812.1	74112.6	36865.5	7.99887e+06	8.49117e+06	7.0394e+06	221.101	204.301
FALSE		C10 H30 N7 O11 P3 S2	Full match	No results	No results	No results	1.42	581.066	580.059	6.032	0	0					3	4	2	DDA for preferred ion	[M-H]-1	3.19681e+07	3.13418e+07	3.39462e+07	3.1617e+07	89349.6	1.97826e+07	1.8445e+07	149312	75598.3	7.67029e+06	7.45139e+06	7.73176e+06	55.7331	90.7164
FALSE		C18 H15 N8 O13 P	Full match	No results	No results	No results	1.29	582.05	581.043	5.323	0	0					3	21	8	DDA for preferred ion	[M-H]-1	9.82337e+07	9.82499e+07	7.4227e+07	6.96458e+07	577797	8.11624e+07	1.01842e+08	2.25587e+06	104055	1.56731e+07	1.55325e+07	1.77953e+07	58.1904	90.1317
FALSE		C36 H27 N2 P S2	Full match	No results	No results	No results	-1.17	582.135	581.127	0.821	0	0					2	7	2	No MS2	[M-H]-1	3.99232e+06	6.20468e+06	6.96083e+06	1.57307e+07	391225	3.5843e+06	2.40748e+06	399084	35221	395951	414204	403407	86.0818	75.8925
FALSE		C11 H17 N6 O16 P S2	Full match	No results	No results	No results	-0.49	583.988	582.98	5.522	0	0					3	4	2	DDA for preferred ion	[M-H]-1	3.09921e+08	3.18711e+08	3.09067e+08	3.21128e+08	1.01125e+07	7.84402e+08	7.9294e+08	4.87927e+07	111945	2.68084e+08	2.63843e+08	2.59906e+08	43.6617	85.7886
FALSE		C34 H57 N4 O2 P	Full match	No results	No match	No results	2.33	584.422	583.416	0.67	0	0					3	7	3	No MS2	[M-H]-1	126881	134123	116193	114614	9.11923e+06	108551	128153	7.99856e+06	22661.4	5.21431e+06	5.07425e+06	4.94755e+06	206.292	132.885
FALSE		C21 H51 N10 O5 P S	Full match	No results	No results	No results	-2.29	586.35	585.342	4.787	0	0					3	6	2	No MS2	[M-H]-1	176973	184226	182146	187314	357261	189416	223976	502793	25925.7	443724	431716	425939	29.1217	45.8361
FALSE		C13 H18 N8 O15 P2	Full match	No results	No results	No results	1.18	588.037	587.03	6.439	0	0					2	4	1	No MS2	[M-H]-1	7.75917e+07	5.06242e+07	4.04965e+07	7.6349e+07	91405.1	6.31508e+07	8.01081e+07	598775	61124.2	2.94806e+06	2.88754e+06	2.97027e+06	64.662	92.123
FALSE		C36 H72 N2 O4	Full match	No results	No results	No results	0.99	596.549	595.543	0.704	0	0					3	11	4	No MS2	[M-H]-1	94228.5	100002	88082.6	96727.7	1.62834e+06	74625.4	98371.7	1.57894e+06	108985	987253	942573	921606	160.625	120.25
FALSE		C22 H48 N8 O7 P2	Full match	No results	No results	No results	-0.01	598.312	597.305	4.666	0	0					3	14	5	DDA for preferred ion	[M-H]-1	2.39291e+06	3.6907e+06	1.25698e+07	1.14963e+07	1.08884e+06	5.31755e+06	5.27641e+06	1.61866e+06	42637.7	6.24948e+06	5.8934e+06	5.68418e+06	78.1609	63.3719
FALSE		C39 H25 N3 O2 S	Full match	No results	No results	No results	-1.61	599.167	598.159	0.701	0	0					3	18	8	No MS2	[M-H]-1	132891	153351	121748	116996	69860.5	98449.1	143908	92877.8	26456.5	599412	598195	518523	18.6734	27.6797
FALSE		C34 H69 N3 O5	Full match	No results	No results	No results	0.85	599.524	598.517	0.705	0	0					3	22	11	DDA for preferred ion	[M-H]-1	117184	138736	118932	121558	2.41157e+06	88287	123391	2.56409e+06	73779.5	2.66015e+06	2.73804e+06	2.21575e+06	173.944	123.612
FALSE		C17 H14 N8 O7 P2 S3	Full match	No results	No results	No results	-0.89	599.962	598.954	5.525	0	0					3	5	2	DDA for preferred ion	[M-H]-1	5.07921e+07	5.03627e+07	4.72921e+07	5.1463e+07	2.08993e+06	3.33898e+08	3.18637e+08	1.21448e+07	78612.3	6.09487e+07	5.96624e+07	5.88263e+07	39.1239	88.0653
FALSE		C29 H45 N8 O4 P	Full match	No results	No results	No match	-3.78	600.33	599.321	4.657	3	0					3	12	5	DDA for preferred ion	[M-H]-1	8.92968e+06	1.08012e+07	6.03524e+06	1.54896e+07	1.121e+07	6.04108e+06	5.00094e+06	1.34708e+07	45297.2	2.96479e+07	2.85896e+07	2.6984e+07	42.4541	44.2201
FALSE		C21 H51 N10 O4 P3	Full match	No results	No results	No results	-4.61	600.331	599.321	4.469	0	0					3	19	8	DDA for preferred ion	[M-H]-1	246796	1.0122e+06	1.39422e+06	1.33352e+06	1.35037e+06	257885	4.49323e+06	1.63046e+06	33788.3	3.57853e+06	3.52066e+06	3.08137e+06	69.6018	108.21
FALSE		C34 H57 N4 O3 P	Full match	No results	No match	No results	2.88	600.417	599.411	0.675	0	0					3	6	3	DDA for preferred ion	[M-H]-1	132691	148486	127564	125519	3.95672e+06	124832	144407	2.90719e+06	25797.3	1.84668e+06	1.84873e+06	1.76546e+06	178.299	127.133
FALSE		C27 H22 O16	Full match	No results	No results	No results	-0.91	602.091	601.083	5.764	0	0					3	3	1	No MS2	[M-H]-1	2.63432e+07	2.54818e+07	2.81828e+07	2.8859e+07	59367	2.92936e+06	1.02405e+07	108601	34026.6	2.20755e+06	2.2603e+06	2.21472e+06	55.3123	108.816
FALSE		C33 H14 Cl N9 O2	Full match	No results	No results	No results	1.4	603.096	602.089	0.696	0	0					3	7	2	No MS2	[M-H]-1	166980	175651	140934	134330	46479.4	104010	167588	45439.4	27794.6	1.10231e+06	1.054e+06	1.06449e+06	37.7057	53.8683
FALSE		C30 H60 N3 O5 P S	Full match	No results	No results	No results	1.04	605.399	604.392	0.548	0	0					2	15	5	DDA for preferred ion	[M-H]-1	64022.2	76404.7	55075.7	68729.8	349925	36478.3	45751.2	23542.4	23549	2.67676e+06	2.76725e+06	2.96681e+06	208.236	143.242
FALSE		C24 H50 N10 O6 S	Full match	No results	No results	No results	-1.46	606.364	605.355	0.562	0	0					2	14	5	DDA for preferred ion	[M-H]-1	102335	112256	89770.8	74817.5	145645	37751	65603.8	30805.9	24593.2	2.9152e+06	2.62435e+06	2.81265e+06	123.471	72.0226
FALSE	UDP-N-acetylglucosamine	C17 H27 N3 O17 P2	Full match	Full match	Full match	Full match	0.68	607.082	606.075	6.56	8	1	99.3	100		100	3	7	3	DDA for preferred ion	[M-H]-1	1.83765e+08	1.00089e+08	2.21667e+08	1.49645e+08	1.98078e+06	1.13675e+09	1.56214e+09	1.34537e+07	73747.4	3.09669e+07	3.22653e+07	3.25355e+07	63.8536	93.4156
FALSE		C12 H32 N7 O11 P3 S2	Full match	No results	No match	No results	1.25	607.081	606.075	5.87	0	0					3	1	0	DDA for preferred ion	[M-H]-1	5.71952e+07	5.66137e+07	5.77147e+07	6.10282e+07	131081	5.91865e+07	6.01704e+07	241623	87524.9	1.44815e+07	1.45183e+07	1.44458e+07	55.6216	90.9456
FALSE		C25 H50 Br N5 O5 S	Full match	No results	No results	No results	3.3	611.272	610.266	0.645	0	0					3	29	16	DDA for preferred ion	[M-H]-1	362565	459778	315487	1.03664e+06	761169	381483	204955	636971	34308.5	4.70542e+06	5.068e+06	3.65465e+06	99.1596	59.2973
FALSE	L-Glutathione oxidized	C20 H32 N6 O12 S2	Not the top hit	Full match	Full match	Full match	0.55	612.152	611.145	9.027	2	1	67.3	63.7		72.7	2	19	7	DDA for preferred ion	[M-H]-1	6.26954e+08	3.82167e+08	7.53844e+08	5.97539e+08	391130	8.55786e+08	9.38727e+08	4.08985e+07	119832	5.56365e+07	5.14319e+07	5.97618e+07	62.2488	89.7093
FALSE		C20 H41 O13 P3 S	Full match	No results	No match	No match	-1.03	614.148	613.14	7.236	1	0					2	3	1	No MS2	[M-H]-1	1.06479e+08	7.35416e+07	1.16584e+08	1.06505e+08	39927.3	1.22958e+08	1.38504e+08	569503	40828.6	3.37179e+06	3.33468e+06	3.40627e+06	59.2508	91.4166
FALSE		C25 H9 Cl O15 S	Full match	No results	No results	No results	0.5	615.935	614.928	5.524	0	0					3	9	4	No MS2	[M-H]-1	3.88449e+06	3.00359e+06	3.31395e+06	3.66508e+06	224592	8.75711e+07	7.69729e+07	1.58638e+06	71261.6	7.04367e+06	7.09995e+06	6.65151e+06	35.321	90.019
FALSE		C14 H35 N6 O11 P3 S2	Full match	No results	No results	No results	-1.53	620.102	619.094	5.838	0	0					3	13	4	DDA for preferred ion	[M-H]-1	1.73806e+07	1.84949e+07	1.92535e+07	1.98326e+07	41209.8	7.12792e+06	6.83598e+06	71033.3	28491.8	1.29436e+06	1.34156e+06	1.41412e+06	55.9677	90.9294
FALSE		C39 H43 O P3	Full match	No results	No results	No results	4.34	620.253	619.248	0.638	0	0					3	25	10	DDA for preferred ion	[M-H]-1	1.78819e+06	2.60681e+06	375098	266621	1.94376e+06	1.99957e+06	2.14996e+06	1.87564e+06	37842	4.73481e+06	4.62984e+06	5.55989e+06	76.7974	14.9331
FALSE		C31 H41 N8 O4 P	Full match	No results	No results	No results	-3.78	620.299	619.289	4.639	0	0					3	13	6	DDA for preferred ion	[M-H]-1	279638	744962	257530	622881	109440	248432	296923	145180	38143.3	1.57426e+06	1.60282e+06	1.42586e+06	46.0115	37.8126
FALSE		C20 H16 N9 O13 P	Full match	No results	No match	No match	0.99	621.061	620.054	5.482	7	0					3	6	3	DDA for preferred ion	[M-H]-1	4.38553e+07	3.33963e+07	4.66817e+07	4.54411e+07	906438	5.80237e+06	5.56934e+06	3.26194e+06	27473.6	2.06004e+07	2.03748e+07	1.94941e+07	46.429	50.7647
FALSE		C11 H31 N9 O15 P2 S	Full match	No results	No results	No results	-0.27	623.114	622.106	5.316	0	0					3	8	4	DDA for preferred ion	[M-H]-1	8.11718e+07	8.06584e+07	8.03817e+07	8.77456e+07	424839	7.03375e+07	7.84509e+07	1.18115e+06	75703.2	1.52514e+07	1.52573e+07	1.43309e+07	54.8501	89.9692
FALSE		C38 H76 N2 O4	Full match	No results	No results	No results	0.6	624.581	623.574	0.699	0	0					2	6	2	No MS2	[M-H]-1	94734.2	112861	93216.2	86670.5	642022	74712	101986	599213	57811	512103	490801	504136	100.109	97.8624
FALSE		C36 H73 N3 O5	Full match	No results	No results	No results	0.62	627.555	626.548	0.699	0	0					3	27	12	DDA for preferred ion	[M-H]-1	121653	128247	113525	123986	1.12613e+06	85806.2	116930	1.36888e+06	23978.2	1.311e+06	1.30844e+06	1.05122e+06	139.843	113.113
FALSE		C15 H21 N9 O15 P2	Full match	No results	No results	No results	0.86	629.063	628.057	6.549	0	0					3	10	3	No MS2	[M-H]-1	3.69325e+07	2.44687e+07	7.20429e+07	3.43382e+07	94519.1	7.37471e+07	6.17443e+07	1.76307e+06	65911	4.04924e+06	4.14977e+06	4.32578e+06	76.882	92.1428
FALSE		C20 H19 N4 O18 P	Full match	No results	No results	No results	-0.6	634.043	633.036	5.387	0	0					3	8	3	DDA for preferred ion	[M-H]-1	1.73281e+09	2.43402e+09	1.71991e+09	1.8397e+09	4.10258e+07	1.25689e+09	1.24176e+09	1.29937e+08	381739	9.35227e+08	8.90569e+08	8.82641e+08	52.1291	81.3653
FALSE		C23 H51 N9 O8 P2	Full match	No results	No results	No results	-3.22	643.334	642.324	0.634	0	0					2	9	3	No MS2	[M-H]-1	346785	672239	229168	1.12121e+06	2.14007e+06	473536	552755	362302	45845.9	3.30313e+06	3.10361e+06	3.22992e+06	58.1545	95.7624
FALSE		C32 H53 N2 O6 P3	Full match	No results	No results	No results	-4.02	654.312	653.302	0.803	0	0					3	22	10	No MS2	[M-H]-1	123462	145850	119485	137979	709775	74289.6	104073	1.43926e+06	15827.6	1.60594e+06	1.61817e+06	1.34884e+06	117.338	123.236
FALSE		C30 H44 N10 O3 P2	Full match	No results	No results	No results	2.67	654.307	653.302	0.706	0	0					3	19	9	No MS2	[M-H]-1	104379	108876	98439	115031	587726	72535.8	103009	403206	23946.9	1.29455e+06	1.31969e+06	1.1084e+06	118.091	93.687
FALSE		C27 H50 N10 O3 P2 S	Full match	No results	No results	No results	2.41	656.326	655.321	0.642	0	0					2	5	2	No MS2	[M-H]-1	135534	156743	123994	142096	1.83533e+06	142383	153136	169057	28464.2	934812	968402	948395	106.758	153.701
FALSE		C13 H28 N7 O18 P3	Full match	No results	No results	No results	-1.16	663.07	662.062	6.042	0	0					3	4	2	No MS2	[M-H]-1	1.90592e+07	1.87209e+07	1.93561e+07	1.82074e+07	67726.4	8.56241e+06	7.32507e+06	110155	58090.4	4.66049e+06	4.55216e+06	4.5234e+06	55.5747	92.2478
FALSE	5-BETA-D-RIBOFURANOSYLPICOLINAMIDE ADENINE-DINUCLEOTIDE	C21 H27 N7 O14 P2	Full match	No results	No results	Full match	0.68	663.109	662.102	7.664	1	0					3	10	4	DDA for preferred ion	[M-H]-1	1.09093e+08	7.89265e+07	1.42122e+08	1.30441e+08	540026	3.76737e+08	3.88081e+08	7.61545e+06	64454.3	1.26876e+07	1.37024e+07	1.3502e+07	60.9597	90.0983
FALSE		C19 H19 N6 O13 P S3	Full match	No results	No results	No results	-0.22	665.991	664.984	5.499	0	0					3	6	2	DDA for preferred ion	[M-H]-1	2.51311e+08	2.56603e+08	2.50324e+08	2.68009e+08	7.15084e+06	5.06921e+08	5.24399e+08	3.26608e+07	121629	1.98451e+08	1.93885e+08	1.91033e+08	45.1122	85.6927
FALSE		C23 H31 N9 O11 S2	Full match	No results	No results	No results	-0.73	673.158	672.151	0.662	0	0					3	13	5	No MS2	[M-H]-1	71123	78251.7	64230.8	76728.7	88242.8	114038	98592.6	72157.5	16363.8	705830	762703	687108	26.3709	18.1154
FALSE		C35 H26 Cl N5 O4 P2	Full match	No results	No results	No results	-1.39	677.115	676.107	0.683	0	0					3	9	3	No MS2	[M-H]-1	185496	193609	167529	157421	93217.8	140322	191910	75846.7	29837.1	596944	567480	564720	25.736	36.1953
FALSE		C14 H19 N8 O14 P S4	Full match	No results	No results	No results	0.62	681.964	680.957	5.519	0	0					3	6	3	DDA for preferred ion	[M-H]-1	5.22535e+07	5.28948e+07	4.998e+07	5.3032e+07	933532	2.73135e+08	2.60539e+08	1.0725e+07	86496.3	5.83756e+07	5.81993e+07	5.57624e+07	41.0373	88.0849
FALSE		C21 H31 N6 O12 P3 S	Full match	No results	No results	No results	-0.1	684.093	683.086	5.762	0	0					3	18	6	No MS2	[M-H]-1	2.18094e+07	2.11725e+07	2.16009e+07	2.16837e+07	70609.7	6.12258e+06	6.61772e+06	128947	40624.1	1.86349e+06	1.65659e+06	1.70641e+06	54.9411	89.0919
FALSE		C27 H47 N10 O3 P3 S	Full match	No results	No results	No results	-2.14	684.277	683.268	11.031	0	0					2	26	10	No MS2	[M-H]-1	1.94088e+08	7.53105e+07	1.8705e+08	1.7301e+08	261284	5.43439e+07	1.1407e+07	1.76369e+07	253716	949381	827857	1.02112e+06	67.4951	112.246
FALSE		C15 H30 N7 O18 P3	Full match	No results	No results	No results	-1.25	689.086	688.078	5.871	0	0					3	1	0	No MS2	[M-H]-1	4.28288e+07	4.28994e+07	4.47455e+07	4.56634e+07	159851	3.43612e+07	3.69601e+07	267771	107058	1.12623e+07	1.1327e+07	1.1327e+07	55.378	90.5397
FALSE		C36 H50 N4 O6 P2	Full match	No results	No results	No results	-1.37	696.321	695.312	0.668	0	0					3	9	3	DDA for preferred ion	[M-H]-1	154024	162036	136748	128358	1.78432e+07	113921	139522	9.65222e+06	2.23166e+06	1.48412e+07	1.41882e+07	1.39072e+07	209.583	143.569
FALSE		C15 H16 Cl N6 O18 P S2	Full match	No results	No results	No results	-0.42	697.939	696.931	5.521	0	0					3	8	3	No MS2	[M-H]-1	5.68103e+06	3.18786e+06	4.91166e+06	1.70177e+06	148014	9.65392e+07	8.78381e+07	1.87833e+06	45949.9	9.19987e+06	9.49187e+06	8.91918e+06	62.0658	89.8116
FALSE		C29 H49 N O18	Full match	No results	No results	No results	-1.15	699.295	698.287	0.666	0	0					3	20	9	DDA for preferred ion	[M-H]-1	121522	127504	115478	127154	7.0338e+07	107477	127155	1.9251e+07	103765	1.09506e+07	1.10032e+07	9.31685e+06	221.581	169.091
FALSE		C26 H23 N7 O11 P2 S	Full match	No results	No results	No results	-1.2	703.065	702.057	5.49	0	0					3	3	1	DDA for preferred ion	[M-H]-1	2.71141e+07	2.74772e+07	2.80863e+07	2.80105e+07	561260	2.69749e+06	2.48148e+06	1.70627e+06	27165	1.14167e+07	1.12042e+07	1.13219e+07	43.4787	44.7873
FALSE		C18 H26 N7 O17 P3	Full match	No results	No results	No results	-0.45	705.06	704.052	5.86	0	0					3	23	10	No MS2	[M-H]-1	1.29057e+07	1.27654e+07	1.25662e+07	1.37008e+07	114902	2.80443e+07	3.00255e+07	193584	77210.5	3.94284e+06	4.03383e+06	3.31399e+06	55.0031	90.576
FALSE		C29 H26 N9 O7 P3	Full match	No results	No results	No results	-0.36	705.117	704.109	5.313	0	0					3	4	2	DDA for preferred ion	[M-H]-1	6.12681e+07	5.90997e+07	6.31953e+07	6.73122e+07	395674	5.42749e+07	5.65662e+07	700970	70524.8	1.08433e+07	1.09127e+07	1.05769e+07	55.2783	90.171
FALSE		C20 H17 N10 O18 P	Full match	No results	No results	No results	-0.13	716.046	715.039	5.663	0	0					3	7	3	DDA for preferred ion	[M-H]-1	3.92982e+08	4.1263e+08	4.24185e+08	4.08985e+08	610589	1.1759e+08	1.12605e+08	1.51662e+07	233900	1.66568e+08	1.66112e+08	1.58146e+08	51.5086	81.7057
FALSE		C20 H17 N10 O18 P	Full match	No results	No results	No results	-0.1	716.046	715.039	5.394	0	0					3	21	9	DDA for preferred ion	[M-H]-1	1.13519e+09	1.53479e+09	1.14149e+09	1.60411e+09	2.45885e+07	8.47466e+08	8.25702e+08	7.61745e+07	97042.4	5.38886e+08	5.37925e+08	4.54931e+08	53.414	82.5154
FALSE		C36 H42 Br N6 O3 P	Full match	No results	No results	No results	1.07	716.224	715.217	0.664	0	0					3	24	12	No MS2	[M-H]-1	115289	118847	110053	125989	1.99384e+06	88236.3	120459	1.38585e+06	23520.1	2.23357e+06	2.25958e+06	1.82342e+06	196.205	120.973
FALSE		C38 H72 N8 O P2	Full match	No results	No results	No results	3	718.53	717.526	0.655	0	0					3	29	13	DDA for other ion	[M-H]-1	111186	132672	102979	107425	2.4742e+06	102749	131054	2.12162e+06	23359.6	1.07695e+06	1.12102e+06	870426	157.317	120.957
FALSE		C18 H32 N3 O17 P3 S2	Full match	No results	No results	No results	-0.49	719.039	718.031	5.519	0	0					2	21	8	No MS2	[M-H]-1	3.19662e+07	3.11141e+07	3.21076e+07	3.2096e+07	86329.4	9.31693e+06	1.23428e+07	172417	27460.6	528623	574306	486559	53.9681	92.3769
FALSE		C38 H31 N O10 S2	Full match	No results	No results	No results	0.31	725.139	724.132	0.767	0	0					3	4	2	No MS2	[M-H]-1	1.65309e+07	1.76401e+07	1.67688e+07	2.05529e+07	33813.5	8.19393e+06	8.24005e+06	59486.7	23289.7	3.27787e+06	3.31426e+06	3.17669e+06	56.4336	90.4744
FALSE		C15 H27 N8 O16 P3 S2	Full match	No results	No results	No results	0	732.02	731.013	5.505	0	0					3	5	2	DDA for preferred ion	[M-H]-1	4.86454e+08	5.141e+08	4.97393e+08	5.18474e+08	8.63385e+06	3.4142e+08	3.94471e+08	3.52405e+07	131863	2.48057e+08	2.41483e+08	2.39893e+08	48.9001	83.0909
FALSE		C34 H52 N9 O2 P3 S	Full match	No results	No results	No results	-0.89	743.318	742.31	0.571	0	0					2	20	8	No MS2	[M-H]-1	119332	141255	89855.2	74451.9	46754.2	54643.2	106527	30603.1	19998.3	1.37315e+06	1.17566e+06	1.30654e+06	56.5106	46.855
FALSE		C21 H30 N7 O15 P3 S	Full match	No results	No results	No results	-0.74	745.073	744.066	6.025	0	0					3	5	2	No MS2	[M-H]-1	6.16359e+06	1.0679e+07	1.04719e+07	9.89194e+06	39200.4	3.28313e+06	4.24875e+06	63825.7	33575.5	2.57061e+06	2.50503e+06	2.59755e+06	60.65	93.4049
FALSE		C38 H41 N3 O3 S5	Full match	No results	No results	No results	0.08	747.175	746.168	0.659	0	0					3	9	4	No MS2	[M-H]-1	78256.2	89985.2	74635.2	63243.5	154544	83339.8	120347	162397	18741.8	999479	1.07446e+06	1.00886e+06	32.5892	26.5992
FALSE		C18 H23 N8 O15 P3 S2	Full match	No results	No results	No results	0.36	747.994	746.987	5.496	0	0					3	6	2	DDA for preferred ion	[M-H]-1	1.8199e+08	1.85929e+08	1.82535e+08	1.86928e+08	4.22163e+06	2.97441e+08	3.11328e+08	1.95215e+07	97949.6	1.30133e+08	1.28434e+08	1.24203e+08	46.5513	85.6755
FALSE		C41 H73 N4 O6 P	Full match	No results	No results	No match	-1.28	748.527	747.519	0.866	8	0					3	14	6	DDA for preferred ion	[M-H]-1	381502	575335	313900	401823	1.2174e+07	315886	1.14021e+06	1.3176e+07	41912.9	6.32728e+06	6.31904e+06	5.69289e+06	159.327	122.025
FALSE		C34 H73 N10 O4 P S	Full match	No results	No results	No results	-1.89	748.527	747.519	1.338	0	0					3	20	7	DDA for preferred ion	[M-H]-1	302815	291821	283656	258802	1.07574e+07	189225	235183	9.59241e+06	72801.6	4.00236e+06	3.69533e+06	3.44856e+06	170.202	130.431
FALSE		C7 H17 N7 O5 S3	Full match	No results	No results	No results	-3.53	375.045	749.081	4.105	0	0					2	26	11	DDA for preferred ion	[2M-H]-1	4.04616e+07	3.45835e+07	5.97024e+07	8.32303e+07	47349.2	6.23689e+07	6.74758e+07	63157.6	38478.6	3.58315e+06	2.91695e+06	3.45454e+06	70.8419	91.8165
FALSE		C46 H83 N O3 P2	Full match	No results	No results	No results	0.83	759.585	758.578	0.827	0	0					2	2	1	No MS2	[M-H]-1	84291.8	87063.4	83475.6	97437.8	757592	57165.1	61944	1.30887e+06	13086.3	479055	471092	476001	53.9487	126.483
FALSE		C21 H30 N7 O18 P3	Full match	No results	No results	No results	0.23	761.086	760.079	7.886	0	0					2	7	3	No MS2	[M-H]-1	7.58194e+07	4.84605e+07	1.11167e+08	9.17384e+07	32296.1	2.16714e+08	2.95272e+08	305964	32675.5	157048	162113	153552	65.9712	93.8659
FALSE		C41 H83 N2 O8 P	Full match	No results	No results	No results	0.28	762.589	761.582	5.226	0	0					3	8	4	DDA for preferred ion	[M-H]-1	258174	211334	226005	250460	2.83462e+06	194856	241567	3.99385e+06	20844.1	2.42893e+06	2.44734e+06	2.28798e+06	119.992	120.351
FALSE		C14 H27 N10 O11 P3 S5	Full match	No results	No results	No results	-0.1	763.968	762.96	5.516	0	0					3	7	2	DDA for preferred ion	[M-H]-1	4.75491e+07	4.35332e+07	4.58805e+07	4.64183e+07	1.28384e+06	1.85281e+08	1.86308e+08	8.15e+06	90659.7	4.6189e+07	4.51436e+07	4.398e+07	42.7018	87.5278
FALSE		C35 H77 N9 O5 P2	Full match	No results	No results	No results	-0.78	765.552	764.544	4.718	0	0					3	20	6	DDA for preferred ion	[M-H]-1	145976	136805	140713	157738	418132	167087	181268	650635	22650.1	272835	250872	241212	12.4219	68.8272
FALSE		C29 H25 N10 O10 P3	Full match	No results	No results	No results	-0.82	766.097	765.089	5.766	0	0					2	2	1	No MS2	[M-H]-1	9.59983e+06	1.36517e+07	1.19618e+07	1.42498e+07	72082.9	1.79721e+06	2.02352e+06	131893	41279.5	876942	887045	879634	58.0249	87.5315
FALSE		C30 H32 N O17 P3	Full match	No results	No results	No results	-0.09	771.088	770.081	5.865	0	0					3	3	1	No MS2	[M-H]-1	2.86842e+07	3.02671e+07	3.03379e+07	3.01842e+07	122760	2.03737e+07	2.14337e+07	205496	82722.5	7.79509e+06	7.65671e+06	7.67805e+06	55.488	90.2803
FALSE		C46 H84 N2 O4 P2	Full match	No results	No results	No results	-0.32	790.591	771.572	0.653	0	0					3	7	3	DDA for preferred ion	[M-H-H2O]-1	150543	170991	137730	147613	9.01161e+06	139267	159607	5.24952e+06	27951.9	3.10684e+06	2.9922e+06	2.95631e+06	200.455	137.592
FALSE	Irganox 330	C54 H78 O3	Full match	Full match	No results	No results	0.11	774.595	773.588	0.652	0	1	97.4	9.9		9.9	3	7	2	DDA for preferred ion	[M-H]-1	300024	158074	453754	1.07279e+06	2.66693e+08	130458	1.07973e+06	1.8655e+08	26188.5	1.34151e+08	1.31266e+08	1.27729e+08	221.057	138.607
FALSE		C17 H23 N10 O10 P3 S5	Full match	No results	No results	No results	0.4	779.942	778.935	5.519	0	0					3	6	3	No MS2	[M-H]-1	7.31236e+06	5.43271e+06	5.9103e+06	6.65151e+06	207555	8.60251e+07	7.92011e+07	1.63827e+06	65592.4	9.94947e+06	9.92748e+06	9.47434e+06	40.618	89.7391
FALSE		C33 H37 Cl2 N4 O8 P3	Full match	No results	No results	No results	-0.11	780.12	779.113	0.756	0	0					3	20	11	No MS2	[M-H]-1	288697	318569	309350	309079	45338.6	165280	163769	68809.4	17631.4	907162	961552	775617	39.9992	49.9085
FALSE		C47 H29 N9 P2	Full match	No results	No results	No results	-0.21	781.202	780.195	0.769	0	0					2	11	4	No MS2	[M-H]-1	4.24682e+06	5.65438e+06	5.30026e+06	4.01502e+06	40504.4	1.66478e+06	3.27213e+06	72188.9	27787	1.38594e+06	1.46499e+06	1.34167e+06	57.6737	97.0525
FALSE		C44 H72 N5 O5 P	Full match	No results	No results	No results	1.81	781.527	780.521	0.653	0	0					2	4	1	DDA for preferred ion	[M-H]-1	108327	123387	104406	120043	154196	118197	122984	169247	22257.8	1.42599e+06	1.46435e+06	1.44137e+06	93.8846	16.4189
FALSE		C23 H30 N7 O16 P3 S	Full match	No results	No results	No results	-0.7	785.068	784.06	5.483	0	0					3	6	2	DDA for preferred ion	[M-H]-1	9.80191e+06	1.1034e+07	1.36349e+07	9.61594e+06	234806	943249	680739	980839	25134.3	5.98973e+06	5.92841e+06	5.75581e+06	43.1988	41.3315
FALSE		C33 H28 N O16 P3	Full match	No results	No results	No results	-0.07	787.062	786.055	5.874	0	0					3	5	2	No MS2	[M-H]-1	9.39157e+06	9.32516e+06	9.63821e+06	5.52381e+06	76963.7	1.77081e+07	1.86384e+07	119239	55168.9	3.00612e+06	2.97071e+06	2.89831e+06	60.3038	90.6667
FALSE		C34 H42 N5 O9 P3 S	Full match	No results	No results	No results	0.07	789.192	788.184	0.566	0	0					2	20	8	No MS2	[M-H]-1	954512	1.20962e+06	1.86752e+06	3.36379e+06	86937.6	217831	225324	46065.6	20948.5	1.64797e+06	1.41638e+06	1.56959e+06	65.5612	53.3637
FALSE		C27 H25 N6 O17 P3	Full match	No results	No results	No results	0.17	798.049	797.042	5.394	0	0					3	11	4	DDA for preferred ion	[M-H]-1	4.8187e+08	6.13697e+08	4.87255e+08	5.15192e+08	8.56791e+06	3.48587e+08	3.31337e+08	2.60938e+07	90448.3	1.72898e+08	1.86993e+08	1.79929e+08	51.7862	83.8547
FALSE		C18 H30 N9 O17 P3 S2	Full match	No results	No results	No results	-0.18	801.041	800.034	5.525	0	0					3	30	16	No MS2	[M-H]-1	1.76685e+07	1.99253e+07	1.59663e+07	2.0101e+07	87367.3	4.33026e+06	4.29255e+06	178422	30134.8	3.35336e+06	2.56925e+06	3.45752e+06	55.169	86.9069
FALSE		C47 H77 N7 O5	Full match	No results	No results	No match	0.69	819.599	818.592	4.649	7	0					3	12	6	DDA for preferred ion	[M-H]-1	208314	212186	217124	213462	2.9848e+06	217582	258960	4.01052e+06	30938.4	2.02954e+06	2.10042e+06	1.84976e+06	110.795	118.729
FALSE		C43 H44 N5 P S5	Full match	No results	No results	No results	0.54	821.194	820.187	0.654	0	0					3	14	5	No MS2	[M-H]-1	95556.4	109143	102962	135208	186506	146718	111371	190969	23444.3	993871	1.08935e+06	1.06952e+06	64.9544	23.6228
FALSE		C26 H25 N8 O12 P3 S3	Full match	No results	No results	No results	0.36	829.997	828.99	5.464	0	0					3	7	2	DDA for preferred ion	[M-H]-1	9.9498e+07	1.0109e+08	9.74929e+07	1.00628e+08	2.01598e+06	1.31026e+08	6.30813e+07	9.6725e+06	84850.5	6.52433e+07	6.45035e+07	6.21847e+07	47.4689	92.163
FALSE		C41 H85 N9 O5 P2	Full match	No results	No results	No results	-0.44	845.615	844.607	4.615	0	0					3	21	10	DDA for preferred ion	[M-H]-1	213483	217688	223422	232041	1.08709e+06	224630	253973	1.81433e+06	34519.1	815465	821562	690727	42.135	99.0657
FALSE		C27 H24 N6 O14 P2 S4	Full match	No results	No results	No results	-0.11	845.971	844.963	5.514	0	0					3	6	2	DDA for preferred ion	[M-H]-1	2.98693e+07	3.03349e+07	2.97404e+07	3.0933e+07	365661	1.03365e+08	1.0397e+08	4.42109e+06	89052.2	2.88938e+07	2.87459e+07	2.76208e+07	44.6751	87.8564
FALSE		C27 H29 O18 P3 S4	Full match	No results	No results	No results	-0.09	861.945	860.938	5.523	0	0					3	8	4	No MS2	[M-H]-1	5.52112e+06	5.79108e+06	5.13992e+06	4.67398e+06	201966	5.94111e+07	5.33876e+07	944333	64713.4	6.78299e+06	6.30262e+06	6.47057e+06	46.3145	90.0191
FALSE		C24 H42 N7 O16 P S5	Full match	No results	No results	No results	-0.08	875.103	874.096	4.093	0	0					2	22	9	DDA for preferred ion	[M-H]-1	2.60505e+07	2.35068e+07	4.07706e+07	4.3734e+07	37388.3	4.46098e+07	4.4558e+07	52361.2	30697.6	1.67337e+06	1.41511e+06	1.62141e+06	64.8258	101.727
FALSE		C48 H41 Cl2 N7 O3 P2	Full match	No results	No results	No results	1.49	895.212	894.206	0.653	0	0					3	15	5	No MS2	[M-H]-1	108948	124562	90700.1	74111.8	40528.4	140410	127285	38387.8	17734.9	911985	924200	1.00563e+06	35.416	53.2707
FALSE		C29 H26 N10 O14 P2 S3	Full match	No results	No results	No results	-0.59	896.027	895.019	5.473	0	0					3	8	3	DDA for preferred ion	[M-H]-1	1.18645e+08	1.2163e+08	1.22985e+08	1.28348e+08	368192	3.58436e+07	4.47287e+07	5.74676e+06	57213.9	4.93117e+07	4.81004e+07	4.66406e+07	51.1311	81.8771
FALSE		C41 H85 Cl N9 O8 P	Full match	No results	No results	No results	0.17	897.595	896.588	1.528	0	0					3	11	4	DDA for preferred ion	[M-H]-1	222608	186795	208939	152794	8.22672e+06	406639	517665	1.08039e+07	62198.8	1.37587e+07	1.31586e+07	1.26532e+07	205.135	122.832
FALSE		C40 H16 N8 O13 S3	Full match	No results	No results	No results	-0.05	912	910.993	5.461	0	0					3	7	3	DDA for preferred ion	[M-H]-1	5.03865e+07	6.13293e+07	5.44111e+07	5.29603e+07	578310	6.18612e+07	3.80402e+07	2.70435e+06	73363.7	3.65389e+07	3.70222e+07	3.48293e+07	48.0203	99.3507
FALSE		C34 H20 Cl N6 O18 P3	Full match	No results	No results	No results	0.47	927.974	926.967	5.501	0	0					3	8	3	DDA for preferred ion	[M-H]-1	2.03115e+07	1.94337e+07	1.91382e+07	2.10641e+07	356775	5.88413e+07	5.91857e+07	1.74602e+06	100219	1.77612e+07	1.68265e+07	1.68492e+07	46.7302	88.808
FALSE		C41 H86 N9 O9 P3	Full match	No results	No results	No results	-1.23	941.576	940.568	0.699	0	0					2	4	1	No MS2	[M-H]-1	107462	113524	96791.2	95067.3	277422	78666.6	104395	242875	20680.5	353777	344666	350315	65.8672	59.5454
FALSE		C35 H21 N4 O18 P S4	Full match	No results	No results	No results	-0.07	943.947	942.94	5.529	0	0					3	9	3	No MS2	[M-H]-1	4.10463e+06	3.1617e+06	2.01012e+06	3.88209e+06	342890	3.70758e+07	3.58125e+07	655278	96688.9	4.37984e+06	4.34793e+06	4.10745e+06	51.272	89.2427

## Sheet: Compounds-P
Checked	Name	Formula	Annot. Source: Predicted Compositions	Annot. Source: mzCloud Search	Annot. Source: Metabolika Search	Annot. Source: ChemSpider Search	Annot. DeltaMass [ppm]	Annotation MW	m/z	RT [min]	# ChemSpider Results	# mzCloud Results	mzCloud Best Match	mzCloud Best Match Confidence	mzCloud Best Sim. Match	mzCloud Best Tree Match	# Usable QC	RSD QC Areas [%]	RSD Corr. QC Areas [%]	MS2	Reference Ion	Norm. Area: D1_p.raw (F2)	Norm. Area: D3_p.raw (F4)	Norm. Area: D4_p.raw (F5)	Norm. Area: D5_p.raw (F6)	Norm. Area: N2_p.raw (F8)	Norm. Area: N3_p.raw (F9)	Norm. Area: N4_p.raw (F10)	Norm. Area: N5_p.raw (F11)	Norm. Area: Blank_01_p.raw (F1)	Norm. Area: QC_01_p.raw (F12)	Norm. Area: QC_02_p.raw (F13)	Norm. Area: QC_03_p.raw (F14)	Group CV [%]: D	Group CV [%]: N
FALSE	Υ-L-Glutamyl-L-glutamic acid	C10 H16 N2 O7	Full match	Full match	No results	Full match	-0.77	276.096	277.103	8.109	6	1	97.9	98		98	3	8	4	DDA for preferred ion	[M+H]+1	1.62594e+08	1.45535e+08	1.79751e+08	1.86632e+08	68984.5	2.37132e+07	2.52663e+07	525621	65426.5	9.60491e+06	1.03872e+07	1.00878e+07	56.2426	89.5364
FALSE	Υ-Aminobutyric acid (GABA)	C4 H9 N O2	Full match	Full match	Full match	Partial match	-0.91	103.063	104.071	7.072	21	1	87.5	54.5		60.9	3	1	0	DDA for preferred ion	[M+H]+1	3.67488e+08	3.39122e+08	3.71122e+08	3.88546e+08	3.01386e+07	8.34974e+08	8.54268e+08	4.09938e+07	2.576e+07	1.26486e+08	1.27424e+08	1.2705e+08	49.6841	85.2635
FALSE	VS1150000	C18 H34 O4	Full match	No results	No results	Full match	-0.58	314.246	315.253	0.678	9	0					3	5	2	DDA for preferred ion	[M+H]+1	6.16549e+06	8.19627e+06	5.5627e+06	7.15601e+06	4.0422e+06	5.39829e+06	4.48162e+06	3.83194e+06	14851.9	3.98072e+06	4.16054e+06	4.0158e+06	25.2581	26.3278
FALSE	vinylglycine	C4 H7 N O2	Full match	No results	Partial match	Full match	-0.63	101.048	102.055	1.753	11	0					3	14	5	DDA for preferred ion	[M+H]+1	3.4925e+07	3.20103e+07	4.8294e+07	3.58775e+07	6.8773e+06	9.95681e+07	1.05829e+08	4.63928e+06	6.10103e+06	2.09118e+07	2.30303e+07	2.14149e+07	52.9561	89.487
FALSE	Vigabatrin	C6 H11 N O2	Full match	No results	Partial match	Full match	-0.52	129.079	147.113	5.068	20	0					3	12	5	DDA for preferred ion	[M+NH4]+1	1.4435e+06	1.51252e+06	985465	1.39021e+06	1.98126e+06	1.84614e+07	1.98103e+07	2.67926e+06	86245	2.22392e+06	2.20425e+06	2.39432e+06	49.3843	74.2628
FALSE	VALGANCICLOVIR, (R)-	C14 H22 N6 O5	Full match	No results	No results	Full match	-0.9	354.165	355.172	2.723	2	0					3	28	13	DDA for preferred ion	[M+H]+1	1.19058e+07	1.36711e+07	1.34307e+07	5.62338e+06	59028.9	1.05642e+07	1.06805e+07	81050.7	52161.7	3.39273e+06	3.31074e+06	2.66005e+06	66.1085	90.3035
FALSE	Val-Ser	C8 H16 N2 O4	Full match	No results	No results	Full match	-0.25	204.111	205.118	6.637	12	0					3	13	5	DDA for preferred ion	[M+H]+1	2.51178e+07	2.32845e+07	2.52532e+07	2.62427e+07	37567.5	8.84325e+06	1.00857e+07	55730.4	33623.4	2.67541e+06	2.82564e+06	2.56705e+06	54.3843	91.4606
FALSE	Val-pro	C10 H18 N2 O3	Full match	No results	Partial match	Full match	0.28	214.132	215.139	6.875	4	0					3	12	5	DDA for preferred ion	[M+H]+1	5.79433e+07	5.80755e+07	6.59105e+07	7.02396e+07	1.92284e+06	1.06851e+08	1.12258e+08	1.81123e+06	108677	6.34696e+06	6.54857e+06	5.96143e+06	55.3137	89.2457
FALSE	US4056000	C9 H13 N	Full match	No results	No results	Full match	-0.3	135.105	136.112	4.588	9	0					3	8	3	DDA for preferred ion	[M+H]+1	104487	124522	112748	404640	12067.1	192196	168685	18666.2	87545.4	3.19039e+06	3.00354e+06	3.03318e+06	97.2275	79.4735
FALSE	Uridine diphosphate glucose	C15 H24 N2 O17 P2	Full match	No results	Full match	Full match	-0.65	566.055	584.088	6.387	8	0					2	5	2	DDA for other ion	[M+NH4]+1	8.19562e+07	6.99471e+07	9.56859e+07	9.44337e+07	1.2432e+06	1.6274e+08	1.7148e+08	5.30724e+06	70599.1	1.40578e+07	1.37719e+07	1.4268e+07	56.1396	89.1896
FALSE	uridine 5′-diphosphate	C9 H14 N2 O12 P2	Full match	No results	Partial match	Full match	-0.89	404.002	405.009	6.432	2	0					3	11	4	DDA for preferred ion	[M+H]+1	9.96058e+07	8.41438e+07	8.37297e+07	9.50617e+07	83667.6	1.87066e+08	1.81915e+08	8.78559e+06	75013	2.01756e+07	2.18926e+07	2.16712e+07	55.0502	88.1062
FALSE	Uracil	C4 H4 N2 O2	Full match	Full match	Full match	Full match	-1.27	112.027	113.034	1.132	3	3	90.6	58		58	3	4	2	DDA for preferred ion	[M+H]+1	2.2782e+07	2.18963e+07	1.80964e+07	2.03028e+07	903099	3.54903e+07	4.2934e+07	3.21567e+06	154392	1.45618e+07	1.49317e+07	1.49971e+07	50.0009	84.5197
FALSE	Uracil	C4 H4 N2 O2	Full match	Full match	Full match	Full match	-1.04	112.027	113.034	1.037	3	3	88.8	55.2		55.2	3	6	2	DDA for preferred ion	[M+H]+1	56228.4	664043	176116	1.48564e+06	272909	149889	962561	790499	32312.5	4.84322e+06	5.01122e+06	5.01896e+06	90.9698	70.4782
FALSE	UQ2800000	C6 H8 N2	Full match	No results	No results	Full match	-0.23	108.069	109.076	4.043	9	0					3	28	10	DDA for preferred ion	[M+H]+1	1.03176e+06	1.00931e+06	1.07192e+06	786359	762942	1.26582e+06	859879	919652	624907	3.61992e+06	3.12458e+06	2.98422e+06	17.084	20.0447
FALSE	UQ1355000	C10 H18 O2	Full match	No results	No results	Full match	-0.74	170.131	171.138	0.927	65	0					3	6	2	DDA for preferred ion	[M+H]+1	2.24567e+06	3.94782e+06	6.71243e+06	4.85804e+06	509452	2.3565e+06	2.23873e+06	2.04657e+06	654443	2.51588e+06	2.55337e+06	2.44189e+06	45.869	42.7497
FALSE	UQ1320000	C11 H20 O2	Full match	No results	No results	Full match	-0.49	184.146	217.18	0.858	36	0					3	18	8	DDA for preferred ion	[M+H+MeOH]+1	1.16963e+06	1.36229e+06	2.76824e+06	2.03297e+06	1.04366e+06	1.57037e+06	703408	633368	79010.2	704557	711294	616558	52.0484	43.1843
FALSE	UDP-N-acetylglucosamine	C17 H27 N3 O17 P2	Full match	Full match	Full match	Full match	-0.44	607.082	608.089	6.519	8	1	98.7	85.7		85.7	3	23	9	DDA for preferred ion	[M+H]+1	9.55073e+07	7.90228e+07	1.07769e+08	1.0256e+08	2.30782e+06	1.69002e+08	1.78309e+08	1.19125e+07	90289.9	1.94785e+07	2.29046e+07	1.98081e+07	54.2344	85.7091
FALSE	Tris(hydroxymethyl)aminomethane	C4 H11 N O3	Full match	No results	No results	Full match	-0.59	121.074	122.081	4.634	1	0					3	17	7	DDA for preferred ion	[M+H]+1	9.30126e+07	1.37344e+08	1.41697e+08	3.86556e+08	2.19095e+07	1.9081e+08	1.28597e+08	2.49646e+07	1.80995e+07	5.59378e+07	5.29568e+07	4.89619e+07	83.8749	82.4135
FALSE	Triphenylphosphine oxide	C18 H15 O P	Full match	Full match	No results	No results	-0.57	278.086	279.093	0.811	0	6	97.1	89		89	3	15	6	DDA for preferred ion	[M+H]+1	784485	555913	1.07801e+06	1.09922e+06	1.81222e+06	1.24939e+06	29812.8	957977	677658	8.56437e+06	8.14911e+06	7.60445e+06	29.1879	68.8798
FALSE	Trigonelline	C7 H7 N O2	Full match	No results	Partial match	Full match	-0.47	137.048	138.055	6.441	15	0					3	28	11	DDA for preferred ion	[M+H]+1	8.88756e+06	8.14071e+06	9.16867e+06	1.11006e+07	256751	8.17503e+07	1.95875e+07	6.07236e+06	297613	8.87405e+06	1.07291e+07	1.07259e+07	55.9531	132.072
FALSE	Triethanolamine	C6 H15 N O3	Full match	Full match	No results	Full match	-0.54	149.105	150.112	2.536	1	1	94.7	72.7		90.7	3	6	2	DDA for preferred ion	[M+H]+1	2.8988e+08	3.19357e+08	3.16162e+08	2.93988e+08	5.77151e+07	3.03412e+08	3.30346e+08	5.56138e+07	1.05928e+07	1.61905e+08	1.61492e+08	1.55171e+08	41.3179	66.87
FALSE	Tridemorph	C19 H39 N O	Full match	No results	No results	Full match	-0.57	297.303	298.31	0.817	1	0					3	5	2	No MS2	[M+H]+1	36503.2	34699.4	24564	68121.4	195497	32364.5	32592.9	1.2742e+06	10976.3	846794	830313	820472	121.376	174.309
FALSE	Tributyl phosphate	C12 H27 O4 P	Full match	No results	No results	Full match	-1.29	266.165	267.172	0.711	1	0					3	11	4	DDA for preferred ion	[M+H]+1	1.07052e+06	871622	534928	1.01092e+06	3.83939e+06	615161	1.17306e+06	1.7344e+06	580256	1.70319e+06	1.59988e+06	1.5766e+06	78.5344	69.116
FALSE	triacetic acid	C6 H8 O4	Full match	No results	Partial match	Full match	-0.64	144.042	145.05	7.03	19	0					3	2	1	DDA for preferred ion	[M+H]+1	6.56531e+06	6.84829e+06	6.78189e+06	7.80809e+06	30609.7	1.04471e+07	1.10948e+07	180965	24826.2	1.94907e+06	1.97388e+06	1.94861e+06	54.3974	94.1568
FALSE	trans-4-Hydroxy-L-proline	C5 H9 N O3	Full match	Full match	Partial match	Not the top hit	0.67	131.058	132.066	6.532	21	3	55.6	7.8		7.8	3	26	8	DDA for preferred ion	[M+H]+1	1.08656e+09	1.10892e+09	1.14768e+09	1.17188e+09	5.49318e+07	1.68968e+09	1.57258e+09	2.1463e+08	1.92238e+07	7.246e+08	7.49186e+08	8.46386e+08	49.2522	82.6016
FALSE	trans-3-Indoleacrylic acid	C11 H9 N O2	Full match	Full match	No results	Not the top hit	-0.55	187.063	188.071	5.026	2	3	93.5	83.6		83.6	3	28	13	DDA for preferred ion	[M+H]+1	1.20062e+08	1.31766e+08	1.43548e+08	1.78879e+08	120820	9.99461e+07	1.09185e+08	583185	125416	1.47962e+07	1.92602e+07	1.78619e+07	59.0304	90.9292
FALSE	Tobramycin	C18 H37 N5 O9	Full match	No results	No results	Full match	-0.21	467.259	468.266	6.427	1	0					3	14	5	DDA for preferred ion	[M+H]+1	991718	3.80345e+06	3.80685e+06	2.08437e+06	60625.4	4.48069e+06	984173	80168.7	46758	3.65511e+06	3.39458e+06	3.34482e+06	77.5353	114.236
FALSE	Timonacic	C4 H7 N O2 S	Full match	No results	No results	Full match	-0.71	133.02	134.027	4.662	2	0					3	23	10	DDA for preferred ion	[M+H]+1	1.06676e+08	1.19009e+08	1.25794e+08	1.57998e+08	212322	1.19219e+08	1.33813e+08	461981	192967	1.63004e+07	1.60657e+07	1.34511e+07	58.2079	91.4861
FALSE	Tilarginine	C7 H16 N4 O2	Full match	No results	No results	Full match	-0.85	188.127	189.134	5.93	4	0					3	2	1	DDA for preferred ion	[M+H]+1	2.45081e+08	2.56231e+08	2.5492e+08	2.66597e+08	1.63609e+07	5.14975e+07	5.73483e+07	3.46533e+07	67582.2	1.3372e+08	1.33738e+08	1.32217e+08	40.606	43.9077
FALSE	Thymine	C5 H6 N2 O2	Full match	Full match	Full match	Full match	-0.82	126.043	127.05	1.073	3	3	75.7	8.8		47.3	3	5	2	DDA for preferred ion	[M+H]+1	1.50462e+07	1.4313e+07	1.77929e+07	2.4002e+07	2.81353e+06	2.94952e+07	2.82302e+07	4.95901e+06	592100	2.09533e+07	2.02543e+07	2.12598e+07	60.2714	72.7716
FALSE	THTA	C6 H10 O2 S	Full match	No results	No results	Full match	-1.07	146.04	164.074	0.848	2	0					2	11	4	DDA for preferred ion	[M+NH4]+1	2.17102e+06	1.68795e+06	2.25077e+06	2.56867e+06	367930	7.31264e+06	854199	631415	6900.47	2.01282e+06	2.09878e+06	1.9274e+06	51.3177	128.147
FALSE	thr-pro	C9 H16 N2 O4	Full match	No results	Partial match	Full match	-0.47	216.111	217.118	6.64	6	0					2	1	0	DDA for preferred ion	[M+H]+1	7.29391e+06	5.49066e+06	6.62355e+06	8.0191e+06	42204.3	1.31654e+07	2.13937e+07	60172.4	38495.4	187718	186923	187330	57.8735	96.375
FALSE	Thiamine	C12 H16 N4 O S	Full match	Full match	No results	No match	-1.08	264.104	265.111	7.192	2	1	98.9	86.7		86.7	3	4	2	DDA for preferred ion	[M+H]+1	1.64026e+09	1.80591e+09	1.60165e+09	1.90081e+09	1.10062e+08	1.38683e+09	1.43285e+09	1.103e+08	56149.7	5.31171e+08	5.33308e+08	5.17821e+08	52.0079	79.946
FALSE	Thiamine	C12 H16 N4 O S	Full match	Full match	No results	No match	-0.98	264.104	265.111	1.255	2	1	53.9	45.1		45.1	3	4	2	DDA for preferred ion	[M+H]+1	366404	405737	1.14193e+06	520751	1.82518e+06	69195.6	469015	549903	33548.4	2.77627e+06	2.86855e+06	2.79169e+06	66.318	85.6558
FALSE	Tetraethyl pyrophosphate	C8 H20 O7 P2	Full match	No results	No results	Full match	-0.88	290.068	291.075	0.529	1	0					2	1	0	No MS2	[M+H]+1	36314.5	42405.1	43884.7	8282	9407.39	51076.1	112932	103408	13512.6	117361	117842	117020	59.9616	58.3658
FALSE	Taurine	C2 H7 N O3 S	Full match	Full match	Full match	Full match	-0.83	125.015	126.022	4.159	1	1	94.6	9.7		9.9	3	13	6	DDA for preferred ion	[M+H]+1	3.09483e+09	2.9727e+09	3.16007e+09	3.46704e+09	6.3412e+07	4.11032e+09	4.06313e+09	1.40597e+08	41728.5	7.538e+08	7.5678e+08	6.83465e+08	52.7532	88.1392
FALSE	Styrene oxide	C8 H8 O	Full match	No results	Partial match	Full match	-0.59	120.058	121.065	0.832	12	0					3	14	6	DDA for other ion	[M+H]+1	48520.6	41296.2	36475.9	43557.7	28942.8	16198.5	34043.1	40399	9112.8	106884	107397	96324.7	10.4201	29.4736
FALSE	Staurosporonine	C20 H13 N3 O	Full match	No results	No results	Full match	-1.06	311.106	312.113	4.558	1	0					3	8	3	No MS2	[M+H]+1	92580.6	78201.5	100742	126718	16189.4	85701.2	104029	20066.4	36492.8	1.23283e+06	1.19697e+06	1.16661e+06	47.83	66.2551
FALSE	Stachydrine	C7 H13 N O2	Full match	No results	No results	Full match	-0.05	143.095	144.102	10.728	7	0					2	27	11	No MS2	[M+H]+1	2.03406e+07	2.68512e+07	2.68412e+07	3.02984e+07	2.59989e+06	2.18134e+07	2.47699e+07	5.13014e+06	2.49763e+06	1.31728e+07	1.13275e+07	1.41292e+07	50.7793	68.7589
FALSE	ST2975000	C6 H7 N3 O2	Full match	No results	No results	Full match	-1.12	153.054	154.061	1.329	2	0					3	4	2	DDA for preferred ion	[M+H]+1	1.20616e+07	1.22225e+07	1.04094e+07	1.05655e+07	1.67333e+06	9.48618e+06	1.18956e+07	2.10986e+06	772089	6.63159e+06	6.62162e+06	6.43089e+06	38.9988	71.0654
FALSE	Spiroxamine	C18 H35 N O2	Full match	No results	No results	Full match	-0.84	297.267	298.274	0.83	5	0					3	26	11	DDA for other ion	[M+H]+1	573151	181834	236258	189397	251008	150604	86012	554209	165545	827932	758239	666737	53.9552	65.8616
FALSE	Sphingosine (d18:1)	C18 H37 N O2	Full match	Full match	Partial match	Full match	-0.74	299.282	300.289	1.779	6	2	86.3	70.4		76.7	3	7	3	DDA for preferred ion	[M+H]+1	421267	415863	440809	459543	1.29011e+07	374179	350491	1.66415e+07	51682.8	1.5149e+07	1.50536e+07	1.42817e+07	183.023	130.335
FALSE	shrimp shell	C8 H15 N O6	Full match	No results	Partial match	Full match	-0.76	221.09	222.097	1.833	16	0					3	9	4	DDA for preferred ion	[M+H]+1	4.13688e+07	4.17698e+07	4.58019e+07	4.71183e+07	124785	3.41166e+07	3.49854e+07	180512	85140.4	7.74965e+06	7.80713e+06	7.24079e+06	55.5161	90.6944
FALSE	Salicylaldoxime	C7 H7 N O2	Full match	No results	Partial match	Full match	-1.35	137.048	170.081	1.33	15	0					3	4	2	DDA for preferred ion	[M+H+MeOH]+1	1.86491e+09	1.89469e+09	1.82594e+09	2.05404e+09	1.11178e+08	1.26442e+09	1.46657e+09	2.62101e+08	86888.8	1.57372e+09	1.52513e+09	1.57416e+09	43.4418	72.6489
FALSE	Safingol	C18 H39 N O2	Full match	No results	Full match	Full match	-1.15	301.298	302.305	1.573	3	0					3	3	1	DDA for preferred ion	[M+H]+1	706058	361766	976056	361762	4.02684e+06	247745	208141	5.19212e+06	1.26057e+06	9.28761e+07	9.28116e+07	9.0941e+07	153.367	122.303
FALSE	Risedronic acid	C7 H11 N O7 P2	Full match	No results	No results	Full match	2.87	283.001	284.009	6.215	1	0					3	4	2	DDA for preferred ion	[M+H]+1	6.59563e+07	6.70478e+07	6.19119e+07	5.75789e+07	81107.5	1.22183e+07	1.52143e+07	785884	67774.8	4.126e+07	4.00516e+07	4.0854e+07	54.6884	90.14
FALSE	Rhodamine 6G	C28 H30 N2 O3	Not the top hit	Full match	No results	No results	-0.65	442.226	443.233	3.032	0	1	70.2	8.5		33.9	3	5	2	DDA for preferred ion	[M+H]+1	241352	226759	247360	288079	46458.8	210539	186959	1.40569e+06	182895	8.2443e+06	8.26654e+06	7.95652e+06	43.3187	138.571
FALSE	RH0365500	C8 H17 N O2	Full match	No results	No results	Full match	-0.51	159.126	160.133	4.652	3	0					3	7	3	DDA for other ion	[M+H]+1	110674	82335.2	128901	158398	19844	89868.5	108394	25008.7	33940	1.51189e+06	1.51853e+06	1.43752e+06	50.9335	61.8651
FALSE	RG5927200	C15 H26 O2	Full match	No results	No results	Full match	-2.45	238.193	256.226	0.712	38	0					3	6	2	No MS2	[M+NH4]+1	331030	55619.6	19797.7	115436	930238	79270.2	20765.5	904842	50544	2.69499e+06	2.58878e+06	2.59628e+06	114.939	90.4362
FALSE	rac-Anhalonidine	C12 H17 N O3	Full match	No results	No results	Full match	-0.76	223.121	224.128	7.35	9	0					3	13	4	DDA for preferred ion	[M+H]+1	4.90543e+08	5.09096e+08	5.02544e+08	4.97004e+08	3.42277e+07	4.7392e+08	4.69681e+08	1.73167e+08	2.99694e+07	3.44648e+08	3.61364e+08	3.76189e+08	44.8653	64.1574
FALSE	rac-Anhalonidine	C12 H17 N O3	Full match	No results	No results	Full match	-0.67	223.121	224.128	7.885	9	0					3	8	3	DDA for preferred ion	[M+H]+1	4.78043e+08	5.1593e+08	7.07321e+08	5.26896e+08	1.88472e+08	4.73368e+08	4.48937e+08	4.34095e+08	1.80528e+08	1.13484e+09	1.17534e+09	1.19538e+09	27.6826	29.8888
FALSE	Quwenzhi	C11 H21 N O3	Full match	No results	No results	Full match	-0.29	215.152	216.159	2.375	2	0					3	19	7	DDA for preferred ion	[M+H]+1	406011	917964	483237	598094	19291.5	653337	1.51265e+06	22359.5	32452.3	3.58448e+06	3.3585e+06	3.09956e+06	64.2224	101.217
FALSE	Pyridoxine	C8 H11 N O3	Full match	Full match	Full match	Full match	-0.9	169.074	170.081	1.322	6	2	99.4	98.3		98.3	3	4	2	DDA for preferred ion	[M+H]+1	1.86491e+09	1.89469e+09	1.82594e+09	2.05404e+09	1.11178e+08	1.26442e+09	1.46657e+09	2.62101e+08	91720.6	1.57372e+09	1.52513e+09	1.57416e+09	43.4418	72.6489
FALSE	Pyridoxine	C8 H11 N O3	Full match	Full match	Full match	Full match	-0.6	169.074	170.081	2.745	6	2	85.8	69.8		69.8	3	7	3	DDA for preferred ion	[M+H]+1	6.8519e+08	7.1878e+08	8.02695e+08	8.47542e+08	2.20267e+06	3.7506e+08	4.17731e+08	3.62408e+06	431684	1.23589e+08	1.22297e+08	1.1621e+08	55.9668	90.7
FALSE	Pyridoxal	C8 H9 N O3	Full match	No results	Full match	Full match	-0.78	167.058	168.065	2.207	12	0					3	11	4	DDA for preferred ion	[M+H]+1	8.02381e+07	8.84215e+07	9.49272e+07	1.074e+08	641093	2.13825e+08	1.87573e+08	3.81289e+06	368183	2.4401e+07	2.34805e+07	2.25057e+07	55.1844	90.6143
FALSE	Pyridoxal	C8 H9 N O3	Full match	Full match	Full match	Full match	-0.7	167.058	168.065	1.172	12	2	84.7	9.2		81.9	3	3	1	DDA for preferred ion	[M+H]+1	4.32264e+07	4.98793e+07	4.73343e+07	5.53251e+07	8.68981e+06	3.1657e+07	4.8803e+07	1.2857e+07	1.51544e+06	2.29273e+07	2.2508e+07	2.24752e+07	38.1518	60.4736
FALSE	Pyridine	C5 H5 N	Full match	No results	No results	Full match	-0.39	79.0422	80.0494	0.871	1	0					2	7	3	DDA for preferred ion	[M+H]+1	1.48976e+06	1.63965e+06	1.64139e+06	7.38341e+06	1.40706e+06	3.02186e+06	1.50892e+06	1.19137e+06	1.04213e+06	1.28898e+06	1.35545e+06	1.31531e+06	100.615	50.3808
FALSE	pterin	C6 H5 N5 O	Full match	No results	No results	Full match	-0.84	163.049	164.057	1.782	2	0					3	25	12	DDA for preferred ion	[M+H]+1	3.27469e+08	3.53219e+08	3.63011e+08	4.17922e+08	8.67176e+06	3.36415e+08	3.91362e+08	1.52437e+07	96712.8	1.71406e+08	1.71493e+08	1.37974e+08	52.3805	86.8411
FALSE	pseudouridine	C9 H12 N2 O6	Full match	No results	Partial match	Full match	-0.83	244.07	245.077	1.501	4	0					3	16	6	DDA for preferred ion	[M+H]+1	1.63743e+07	3.21541e+07	1.71277e+07	2.05454e+07	124616	3.9766e+07	2.57212e+07	289900	38632.7	2.0056e+07	2.10553e+07	1.85698e+07	61.7299	94.1682
FALSE	Propionylcarnitine	C10 H19 N O4	Full match	Full match	No results	Full match	-0.95	217.131	218.138	6.748	2	1	99.1	88.4		88.4	3	11	5	DDA for preferred ion	[M+H]+1	1.53996e+09	1.70509e+09	1.66737e+09	1.77723e+09	1.74301e+07	4.82082e+09	5.02658e+09	6.26928e+07	32125.2	5.55964e+08	5.56158e+08	5.10715e+08	54.7544	90.1241
FALSE	Propionylcarnitine	C10 H19 N O4	Full match	Full match	No results	Full match	-0.61	217.131	218.139	7.13	2	1	98.5	84.5		84.5	3	2	1	DDA for preferred ion	[M+H]+1	3.0079e+07	3.63864e+07	3.19448e+07	3.52714e+07	1.01499e+06	1.18084e+08	1.15646e+08	4.82216e+06	118345	4.06287e+07	4.0097e+07	4.03419e+07	52.4987	87.5832
FALSE	Prolylleucine	C11 H20 N2 O3	Full match	Full match	No results	Partial match	-0.56	228.147	229.155	8.083	2	1	92	9.6		9.6	3	11	4	DDA for preferred ion	[M+H]+1	1.48776e+08	1.54107e+08	1.49309e+08	1.66004e+08	1.20918e+06	1.25705e+08	1.30796e+08	3.67817e+06	60846.2	3.24432e+07	3.02614e+07	3.02597e+07	53.4266	88.5855
FALSE	Prolylglycine	C7 H12 N2 O3	Full match	Full match	No results	Full match	-0.39	172.085	173.092	6.733	3	1	51.6	7.6		7.6	3	11	4	DDA for preferred ion	[M+H]+1	2.59079e+08	2.11539e+08	2.89227e+08	2.72704e+08	743464	2.25725e+08	3.68244e+08	2.12886e+06	797044	2.18688e+07	2.3157e+07	2.14335e+07	57.2514	94.9938
FALSE	Proline	C5 H9 N O2	Full match	Full match	Full match	Full match	-0.63	115.063	116.071	5.864	8	2	99.7	10		10	3	14	5	DDA for preferred ion	[M+H]+1	2.59001e+09	2.65405e+09	2.61974e+09	2.8064e+09	1.77043e+08	3.99918e+09	4.34669e+09	7.56085e+08	6.77392e+07	1.44551e+09	1.50725e+09	1.58888e+09	47.6305	75.8643
FALSE	Prolinamide	C5 H10 N2 O	Full match	Full match	No results	Partial match	-0.4	114.079	115.087	3.753	5	1	90.4	9.5		9.5	3	16	6	DDA for preferred ion	[M+H]+1	1.36088e+08	1.27101e+08	1.86714e+08	2.2033e+08	6.55848e+06	6.34643e+07	6.55863e+07	1.1697e+07	4.38329e+06	2.61207e+07	2.68111e+07	2.36559e+07	59.3087	72.0623
FALSE	Pro-Pro	C10 H16 N2 O3	Full match	No results	No results	Full match	-0.69	212.116	213.123	7.288	3	0					3	14	6	DDA for preferred ion	[M+H]+1	8.17195e+07	1.08363e+08	8.54342e+07	1.4628e+08	396995	1.52293e+07	9.5154e+07	5.97005e+06	161624	1.13816e+07	1.16269e+07	1.26485e+07	62.1807	114.966
FALSE	Pro-Pro	C10 H16 N2 O3	Full match	No results	No results	Full match	-0.58	212.116	213.123	6.983	3	0					2	21	7	DDA for preferred ion	[M+H]+1	2.91735e+07	2.54672e+07	2.9361e+07	3.19344e+07	144208	3.63214e+06	2.62335e+07	1.35547e+06	119929	1.77457e+06	2.0458e+06	1.90132e+06	56.2371	116.862
FALSE	Pro-Lys	C11 H21 N3 O3	Full match	No results	No results	Full match	-0.95	243.158	244.165	7.581	2	0					3	9	4	DDA for preferred ion	[M+H]+1	1.29601e+08	1.34756e+08	1.4897e+08	1.54448e+08	122223	4.022e+07	3.49192e+07	1.27863e+06	32496.3	1.41909e+07	1.51588e+07	1.50706e+07	55.6362	89.1762
FALSE	Pro-Hyp	C10 H16 N2 O4	Full match	No results	No results	Full match	-0.52	228.111	229.118	7.984	7	0					3	8	3	DDA for preferred ion	[M+H]+1	1.37767e+08	1.27284e+08	1.46725e+08	1.48455e+08	196412	1.58489e+08	1.76535e+08	4.63439e+06	130802	2.56283e+07	2.65182e+07	2.69913e+07	53.919	89.7144
FALSE	pretyrosine	C10 H13 N O5	Full match	No results	Full match	Full match	-0.76	227.079	228.086	1.754	2	0					3	17	7	DDA for preferred ion	[M+H]+1	9.94915e+06	1.03924e+07	1.94675e+07	1.1716e+07	238721	4.41838e+07	4.03512e+07	316694	40588.1	6.99302e+06	6.85586e+06	6.10618e+06	65.6275	97.3053
FALSE	piroximone	C11 H11 N3 O2	Full match	No results	No results	Full match	-0.61	217.085	218.092	1.159	1	0					3	25	10	DDA for preferred ion	[M+H]+1	296194	290014	653895	366561	1.30619e+07	577036	558795	1.28528e+07	93651.5	2.66712e+07	2.20106e+07	2.49468e+07	210.771	121.426
FALSE	Piracetam	C6 H10 N2 O2	Full match	Invalid mass	No results	Full match	-0.56	142.074	143.081	1.122	3	1			54.4		3	2	1	DDA for preferred ion	[M+H]+1	2.79065e+06	1.16821e+06	1.89561e+06	867244	5.65047e+06	1.14518e+06	4.49598e+06	7.10989e+06	1.71126e+06	1.08117e+07	1.09605e+07	1.07584e+07	47.7898	66.4977
FALSE	Piperidione	C9 H15 N O2	Full match	No results	No results	Full match	-0.94	169.11	170.117	7.543	4	0					3	6	2	DDA for preferred ion	[M+H]+1	7.31009e+07	7.59863e+07	7.59719e+07	8.28217e+07	889340	1.05485e+08	1.04015e+08	3.34799e+06	32940.7	1.92051e+07	1.89439e+07	1.8427e+07	52.7759	88.3486
FALSE	Pipecolic acid	C6 H11 N O2	Full match	No results	Full match	Full match	-0.22	129.079	130.086	1.604	20	0					3	2	1	DDA for preferred ion	[M+H]+1	4.93718e+06	1.98983e+07	6.62748e+06	4.25658e+06	1.70149e+06	5.84786e+07	9.53528e+06	5.01353e+06	1.6152e+06	1.37189e+07	1.38635e+07	1.38753e+07	91.0459	127.086
FALSE	phosphonoacetaldehyde	C2 H5 O4 P	Full match	No results	No results	Full match	-4.63	123.993	124.999	7.879	1	0					3	6	2	DDA for preferred ion	[M+H]+1	3.52866e+07	3.52056e+07	3.81295e+07	3.74321e+07	52193.6	5.33552e+07	4.66115e+07	787073	42498.9	6.16369e+06	6.41204e+06	6.41665e+06	54.4795	90.9945
FALSE	Phosphate	H3 O4 P	No results	No results	Full match	No results	-1.72	97.9769	140.011	0.708	0	0					3	17	6	No MS2	[M+ACN+H]+1	18616.9	70352.3	52553.2	103051	498479	50153.7	19495.8	221278	41866	242592	221896	216355	122.291	125.625
FALSE	pholedrine	C10 H15 N O	Full match	No results	No results	Full match	-0.71	165.115	166.123	5.152	15	0					3	3	1	DDA for preferred ion	[M+H]+1	316237	211234	259058	217105	75822.1	230402	282320	105274	40533.7	8.91455e+06	8.96627e+06	8.74013e+06	37.5199	52.1835
FALSE	Phlegmarine	C16 H30 N2	Full match	No results	No results	Full match	-0.9	250.241	251.248	0.793	1	0					3	6	3	DDA for preferred ion	[M+H]+1	31524.4	82641.1	84033.1	100504	226645	49191.6	29702.9	1.26649e+06	14319.3	1.1721e+06	1.17602e+06	1.11985e+06	103.504	167.73
FALSE	Pheneturide	C11 H14 N2 O2	Full match	No results	No results	Full match	-0.6	206.106	207.113	5.054	2	0					3	22	9	DDA for preferred ion	[M+H]+1	2.65777e+07	2.70141e+07	3.43312e+07	5.10197e+07	109978	1.97696e+07	2.06627e+07	174113	107719	5.75165e+06	5.53559e+06	4.80087e+06	64.8732	90.3292
FALSE	pentetrazol	C6 H10 N4	Full match	No results	No results	Full match	-0.49	138.091	139.098	5.128	2	0					3	3	1	DDA for preferred ion	[M+H]+1	1.23399e+07	1.19358e+07	1.05091e+07	1.25726e+07	898089	7.33269e+06	7.08246e+06	1.04974e+06	795733	2.24256e+06	2.30189e+06	2.25173e+06	49.9009	72.6163
FALSE	Pentahomoserine	C5 H11 N O3	Full match	No results	Partial match	Full match	-0.55	133.074	134.081	1.234	6	0					3	7	3	DDA for preferred ion	[M+H]+1	4.55092e+06	6.99545e+06	427485	8.21416e+06	5.28532e+06	2.31723e+06	1.89861e+06	4.94413e+06	281825	6.41376e+06	6.50094e+06	6.74263e+06	97.9207	61.1099
FALSE	Penicillin G	C16 H18 N2 O4 S	Full match	Full match	No results	Full match	-1.08	334.099	335.106	2.031	2	1	97.7	81.2		87	3	22	9	DDA for preferred ion	[M+H]+1	6.95808e+08	6.95115e+08	7.20057e+08	8.79302e+08	5.37969e+06	5.36819e+08	5.56095e+08	9.27283e+06	60747.3	6.49428e+08	6.27678e+08	5.42226e+08	51.7589	89.8405
FALSE	PC(o-16:0/16:1(9Z))	C40 H80 N O7 P	Full match	No results	No results	Full match	-1.47	717.567	718.573	4.703	5	0					3	17	7	DDA for preferred ion	[M+H]+1	75165.4	76917.9	66440.6	57991.2	892798	58223.7	73162.3	1.15e+06	23852.7	935529	883314	820271	100.955	118.255
FALSE	Paracetamol	C8 H9 N O2	Full match	Full match	Partial match	Full match	-0.5	151.063	152.071	7.642	23	3	82.4	9.1		9.3	3	1	0	DDA for preferred ion	[M+H]+1	2.45581e+07	2.53333e+07	2.65049e+07	2.59221e+07	4.69997e+06	2.40534e+07	2.12784e+07	8.74453e+06	1.80499e+06	7.59158e+07	7.61213e+07	7.61748e+07	39.1104	54.302
FALSE	Pantothenamide, D-	C9 H18 N2 O4	Full match	No results	No results	Full match	-0.42	218.127	219.134	6.943	11	0					3	17	7	DDA for preferred ion	[M+H]+1	9.9964e+06	1.22753e+07	1.01956e+07	1.10803e+07	52023.9	1.15616e+07	1.18335e+07	70932.3	46012.5	659708	675760	590279	56.4288	90.9011
FALSE	Palmitoyl sphingomyelin	C39 H79 N2 O6 P	Full match	Full match	No results	Full match	-0.82	702.568	703.574	5.225	2	1	97.9	9.9		9.9	3	18	7	DDA for preferred ion	[M+H]+1	460477	360201	242777	1.1375e+06	7.61669e+06	1.46379e+06	810193	1.06096e+07	36016.6	1.21712e+07	1.16142e+07	1.0512e+07	146.286	109.862
FALSE	Palmitoyl Serinol	C19 H39 N O3	Full match	No results	No results	Full match	-0.67	329.293	330.3	0.794	2	0					3	8	3	No MS2	[M+H]+1	463239	396515	667254	801445	1.25546e+06	275518	305899	2.92023e+06	14830.6	4.0517e+06	4.03355e+06	3.81136e+06	87.4548	114.315
FALSE	Palmitoyl Serinol	C19 H39 N O3	Full match	No results	No results	Full match	-0.86	329.293	330.3	0.835	2	0					3	14	6	No MS2	[M+H]+1	470649	694052	1.02177e+06	1.72641e+06	1.48651e+06	610536	216890	2.10685e+06	20801.7	1.87851e+06	1.65557e+06	1.74113e+06	47.3955	90.7733
FALSE	Palmitoyl Serinol	C19 H39 N O3	Full match	No results	No results	Full match	-1.51	329.293	330.3	0.71	2	0					3	11	4	DDA for preferred ion	[M+H]+1	1.04771e+06	311275	385626	453181	811302	73274.2	676562	3.31372e+06	16984	2.18999e+06	2.28824e+06	2.11106e+06	62.8914	115.441
FALSE	palmitoleoyl ethanolamide	C18 H35 N O2	Full match	No results	No results	Full match	-0.78	297.267	280.263	0.754	5	0					3	4	2	DDA for preferred ion	[M+H-H2O]+1	673293	209514	71363.9	723667	883670	707547	70780	6.59225e+06	156431	6.2107e+06	6.35739e+06	6.17343e+06	92.6284	156.235
FALSE	palmitoleoyl ethanolamide	C18 H35 N O2	Full match	No results	No results	Full match	-1.5	297.267	298.274	0.708	5	0					3	6	2	DDA for preferred ion	[M+H]+1	146811	221607	195524	292206	274237	73345.7	129778	1.11795e+06	165545	1.25455e+06	1.26035e+06	1.20894e+06	47.2671	121.294
FALSE	P-DMEA	C4 H12 N O4 P	Full match	No results	Full match	Full match	-0.41	169.05	170.058	10.049	1	0					2	4	1	DDA for preferred ion	[M+H]+1	1.48475e+08	1.36328e+08	1.63993e+08	1.5708e+08	242467	4.35023e+08	2.7738e+08	4.48085e+06	215603	2.11201e+07	2.17323e+07	2.14633e+07	55.5031	93.9068
FALSE	p-Cumic alcohol	C10 H14 O	No results	No results	Full match	No results	-1.96	150.104	133.101	0.714	0	0					3	18	7	No MS2	[M+H-H2O]+1	21788.6	20326.5	25647.8	86153.7	69920.8	129564	22309.9	65586.4	14737.8	568654	524738	495369	80.9582	71.2311
FALSE	Ozagrel	C13 H12 N2 O2	Full match	No results	No results	Full match	-0.27	228.09	229.097	0.848	3	0					3	14	6	DDA for preferred ion	[M+H]+1	511064	498102	1.499e+06	1.73476e+06	198802	289553	335827	86789.5	18447.1	939925	946198	847003	83.7497	48.3823
FALSE	Oxypurinol	C5 H4 N4 O2	Full match	No results	Partial match	Full match	-0.68	152.033	153.041	1.368	3	0					3	9	4	DDA for preferred ion	[M+H]+1	1.40916e+07	1.45976e+07	1.52924e+07	1.80604e+07	417384	9.96841e+06	1.08884e+07	1.08392e+06	47320.5	7.44522e+06	7.46048e+06	6.98673e+06	48.3169	81.1686
FALSE	Otonecine	C9 H15 N O3	Full match	No results	No results	Full match	-0.17	185.105	203.139	7.409	12	0					3	2	1	DDA for other ion	[M+NH4]+1	1.46339e+08	1.59219e+08	1.44249e+08	1.64409e+08	510981	1.28713e+08	1.26153e+08	2.41017e+06	28921.2	2.17333e+07	2.20686e+07	2.17412e+07	54.6842	89.6687
FALSE	Oleoylethanolamide	C20 H39 N O2	Full match	No results	No results	Full match	-1.32	325.298	358.331	0.708	1	0					3	25	12	DDA for preferred ion	[M+H+MeOH]+1	123519	23059.7	87086.5	130513	119108	14934	31741.7	421949	11770.8	1.41016e+06	1.41233e+06	1.13711e+06	63.0952	144.976
FALSE	Octyl cyanoacrylate	C12 H19 N O2	Full match	No results	No results	Full match	-0.65	209.142	210.149	0.747	3	0					3	18	6	DDA for preferred ion	[M+H]+1	481676	54285.1	52829.5	173313	339539	292394	150236	648775	48344	1.23324e+06	1.10665e+06	1.11202e+06	86.5724	80.9681
FALSE	o-Toluidine	C7 H9 N	Full match	Full match	No results	Partial match	-1	107.073	108.081	5.035	7	1	72.5	8.6		9.4	3	9	3	DDA for preferred ion	[M+H]+1	220927	166285	385678	12662.6	15169.9	390414	227579	17511	57704.2	4.62318e+06	4.44032e+06	4.32027e+06	96.8298	89.987
FALSE	N~2~-(1-Carboxyethyl)-N~5~-(diaminomethylene)ornithine	C9 H18 N4 O4	Full match	No results	No results	Full match	-1.01	246.133	247.14	6.628	5	0					3	19	8	DDA for preferred ion	[M+H]+1	1.29898e+08	1.23983e+08	1.38062e+08	1.41382e+08	285881	3.76091e+08	3.89454e+08	1.746e+06	38340.9	2.06927e+07	2.11734e+07	1.81902e+07	55.626	90.9488
FALSE	NP-021733	C7 H13 N O2	Full match	Full match	No results	Partial match	-0.7	143.095	144.102	10.128	7	1	53.7	45.1		46.4	2	12	4	DDA for preferred ion	[M+H]+1	8.64498e+07	7.44134e+07	8.33577e+07	8.09862e+07	6.93795e+06	2.01285e+08	2.17768e+08	1.879e+07	7.44722e+06	1.94782e+07	2.12067e+07	2.05247e+07	49.7065	82.9359
FALSE	NP-021733	C7 H13 N O2	Full match	Full match	No results	Partial match	-0.49	143.095	161.128	9.927	7	1	53.7	45.1		46.4	3	30	13	DDA for preferred ion	[M+NH4]+1	4.56042e+06	5.69709e+07	3.55893e+08	6.84045e+07	1.70434e+07	6.25733e+07	6.53293e+07	5.67922e+07	1.80719e+07	6.64487e+07	6.96729e+07	5.36116e+07	142.782	149.49
FALSE	NP-020049	C11 H14 N4 O5	Full match	Full match	No results	Partial match	-0.86	282.096	283.103	1.438	14	1	97.4	9.9		9.9	3	5	2	DDA for preferred ion	[M+H]+1	1.77905e+07	1.42274e+07	1.36896e+07	1.52454e+07	1.06617e+06	1.5475e+07	7.78597e+06	2.53016e+06	53980.1	1.72046e+07	1.73142e+07	1.66709e+07	31.7469	79.3538
FALSE	NP-015114	C11 H19 N O6	Full match	Full match	Full match	Full match	-0.63	261.121	262.128	8.973	9	1	59.8	64.9		65.8	2	10	4	DDA for preferred ion	[M+H]+1	1.96953e+07	1.96623e+07	2.38716e+07	2.23112e+07	24538.1	2.2889e+07	2.50731e+07	44954.1	23427.4	2.54008e+06	2.40605e+06	2.59786e+06	56.7739	91.2739
FALSE	NP-004917	C15 H26 O3	Full match	Full match	No results	Partial match	-1.73	254.188	272.222	0.709	12	2	78.5	74.1		75.9	3	19	8	DDA for preferred ion	[M+NH4]+1	289551	73488.6	92736.3	155498	283223	112002	31873.1	254772	36393.9	1.45009e+06	1.2524e+06	1.29191e+06	54.9317	76.327
FALSE	NP-001346	C11 H15 N5 O3 S	Full match	Full match	Full match	Full match	-0.75	297.09	298.097	2.925	4	2	99.3	91.1		93.7	3	9	3	DDA for preferred ion	[M+H]+1	7.69707e+08	7.72566e+08	1.4037e+09	1.85098e+09	8.42633e+06	2.03942e+09	1.93831e+09	2.33912e+07	1.93326e+06	6.84185e+07	7.24962e+07	6.83778e+07	72.7679	90.5714
FALSE	NNK	C10 H13 N3 O2	Full match	No results	No results	Full match	-0.37	207.101	208.108	3.919	2	0					3	5	2	DDA for preferred ion	[M+H]+1	113128	88235.7	155480	354714	11975	137787	122809	16729.9	36323.1	3.89909e+06	3.81993e+06	3.77397e+06	88.2566	75.7655
FALSE	NITROSOMORPHOLINE	C4 H8 N2 O2	Full match	No results	No results	Full match	-0.5	116.059	117.066	6.278	5	0					2	28	11	DDA for preferred ion	[M+H]+1	5.77726e+07	4.80171e+07	4.62549e+07	6.88563e+07	465739	1.27995e+08	1.57268e+08	1.30715e+06	524261	2.87088e+06	3.14186e+06	2.49976e+06	59.4078	91.7752
FALSE	NITROSOMORPHOLINE	C4 H8 N2 O2	Full match	No results	No results	Full match	-0.81	116.059	233.124	6.518	5	0					3	28	10	DDA for preferred ion	[2M+H]+1	1.16152e+08	1.0777e+08	1.20918e+08	1.25216e+08	130207	6.71532e+07	7.57685e+07	1.81314e+06	63811.7	3.10706e+07	3.74436e+07	3.33142e+07	51.9418	89.8146
FALSE	NITROSOMORPHOLINE	C4 H8 N2 O2	Full match	No results	No results	Full match	-0.63	116.059	117.066	6.84	5	0					3	12	5	DDA for preferred ion	[M+H]+1	2.91943e+07	3.11538e+07	3.01721e+07	2.80081e+07	7.1331e+06	2.94995e+07	3.15597e+07	1.40341e+07	6.0153e+06	2.83644e+07	3.11736e+07	2.89143e+07	24.0137	50.5547
FALSE	Nitrosoguvacoline	C7 H10 N2 O3	Full match	No results	No results	Full match	-0.68	170.069	171.076	7.07	1	0					3	3	1	DDA for preferred ion	[M+H]+1	3.94151e+08	3.83203e+08	4.21886e+08	4.44035e+08	5.99019e+06	4.56109e+08	4.47511e+08	1.74608e+07	1.33741e+06	8.33782e+07	8.41353e+07	8.22855e+07	55.7685	87.7342
FALSE	Nipecotic acid	C6 H11 N O2	Full match	Full match	Partial match	Not the top hit	-0.47	129.079	130.086	1.255	20	2	83.4	9.2		52.3	3	6	2	DDA for preferred ion	[M+H]+1	6.3969e+06	5.60175e+06	5.68984e+06	5.07599e+06	5.23138e+06	4.93909e+06	6.43232e+06	8.66198e+06	2.45798e+06	2.00333e+07	2.04625e+07	2.08992e+07	9.06843	23.1641
FALSE	Nicotinamide	C6 H6 N2 O	Full match	Full match	Full match	Partial match	-1.23	122.048	123.055	1.049	6	1	85.3	9.3		53.4	3	3	1	DDA for preferred ion	[M+H]+1	6.7307e+07	6.62028e+07	7.65279e+07	7.30863e+07	5.69557e+07	5.65117e+07	6.86327e+07	8.11854e+07	2.09001e+06	2.01157e+08	2.06727e+08	2.04764e+08	5.97261	15.3396
FALSE	Nicotinamide	C6 H6 N2 O	Full match	Full match	Full match	Partial match	-0.71	122.048	123.055	7.997	6	1	90.3	9.5		59	3	22	12	DDA for preferred ion	[M+H]+1	7.85325e+08	6.77888e+08	8.73019e+08	8.32771e+08	6.05097e+07	1.12426e+09	3.22188e+09	1.62868e+08	4.63519e+07	2.32148e+08	1.85734e+08	2.22975e+08	51.9738	99.5662
FALSE	Naphthalen-2-amine	C10 H9 N	Full match	No results	No results	Full match	-0.31	143.073	144.081	5.088	7	0					3	10	4	DDA for preferred ion	[M+H]+1	1.5186e+07	1.68571e+07	1.73257e+07	2.05112e+07	114500	1.23166e+07	1.32649e+07	179512	111052	3.66123e+06	3.66018e+06	3.38541e+06	56.6397	89.6556
FALSE	N8-Acetylspermidine	C9 H21 N3 O	Full match	No results	No results	Full match	-0.74	187.168	188.176	11.596	2	0					3	5	2	DDA for preferred ion	[M+H]+1	2.86089e+09	2.945e+09	2.7507e+09	3.19472e+09	3.01576e+07	8.08658e+08	7.66303e+08	3.06379e+07	1.1932e+07	3.83191e+08	3.72135e+08	3.7008e+08	53.3824	85.6754
FALSE	N6-METHYLLYSINE	C7 H16 N2 O2	Full match	No results	No results	Full match	-0.58	160.121	161.128	6.518	3	0					3	9	3	DDA for preferred ion	[M+H]+1	2.86581e+06	3.98234e+06	2.99504e+06	2.97995e+06	2.57592e+06	8.72677e+06	1.24198e+07	3.26891e+06	32703.7	5.06917e+06	5.09824e+06	5.36863e+06	50.4943	59.2303
FALSE	N6-Dimethyladenosine	C12 H17 N5 O4	Full match	No results	No results	Full match	-1.04	295.128	296.135	1.136	1	0					3	2	1	DDA for preferred ion	[M+H]+1	2.16601e+06	2.10494e+06	1.92814e+06	2.48661e+06	1.35778e+07	2.67261e+06	2.90785e+06	1.74989e+07	23998	2.57729e+06	2.55832e+06	2.53956e+06	38.8464	93.2954
FALSE	N6,N6,N6-Trimethyl-L-lysine	C9 H20 N2 O2	Full match	Full match	Partial match	Full match	-0.74	188.152	189.16	10.506	4	1	96.9	79		79	2	8	3	DDA for preferred ion	[M+H]+1	1.73336e+09	1.71044e+09	1.79108e+09	1.97398e+09	462680	1.247e+09	1.26926e+09	1.56719e+07	275950	1.57846e+08	1.64115e+08	1.6621e+08	55.7285	91.2607
FALSE	N4-Acetylcytidine	C11 H15 N3 O6	Full match	Full match	No results	Full match	-1.01	285.096	286.103	1.334	1	1	74	8.7		43.3	3	7	3	DDA for preferred ion	[M+H]+1	5.37742e+06	5.54905e+06	5.18669e+06	5.78469e+06	269722	2.87622e+06	3.13221e+06	673916	49324	3.92717e+06	4.1454e+06	3.96398e+06	38.3861	70.6364
FALSE	N2-Dimethylguanosine	C12 H17 N5 O5	Full match	No results	No results	Full match	-1.01	311.123	312.13	1.977	3	0					3	5	2	DDA for preferred ion	[M+H]+1	1.05867e+08	1.14409e+08	1.14288e+08	1.2341e+08	342659	6.90566e+07	7.13763e+07	800615	60226.7	2.6725e+07	2.73345e+07	2.62994e+07	53.7076	90.0883
FALSE	N1,N12-Diacetylspermine	C14 H30 N4 O2	Full match	No results	No results	Full match	-0.91	286.237	287.244	12.512	1	0					3	1	0	DDA for preferred ion	[M+H]+1	2.20653e+08	2.27845e+08	1.75973e+08	2.74393e+08	222867	2.57e+06	1.36503e+06	300481	216246	2.74642e+07	2.74484e+07	2.73485e+07	54.8233	80.1458
FALSE	N-{3-[(4-Acetamidobutyl)amino]propyl}acetamide	C11 H23 N3 O2	Full match	No results	No results	Full match	-0.63	229.179	230.186	11.283	1	0					2	30	10	DDA for preferred ion	[M+H]+1	6.58693e+07	5.66599e+07	5.87764e+07	6.04616e+07	159889	1.34196e+07	2.4015e+07	203217	133429	3.55746e+06	4.17247e+06	4.34109e+06	56.1363	95.842
FALSE	N-Tridecanoylglycine	C15 H29 N O3	Full match	No results	No results	Full match	-1.09	271.215	272.222	1.524	1	0					3	2	1	DDA for preferred ion	[M+H]+1	72809.6	279205	63953.3	66236.7	100940	148981	294099	159390	34033.4	3.13195e+06	3.0853e+06	3.14702e+06	81.1978	40.8968
FALSE	N-methylethanolamine phosphate	C3 H10 N O4 P	Full match	No results	Not the top hit	Full match	-0.26	155.035	156.042	5.577	4	0					3	2	1	DDA for preferred ion	[M+H]+1	8.49796e+06	1.84156e+07	9.65811e+06	5.1581e+06	2.48131e+08	5.92149e+06	6.08712e+06	1.12506e+08	5.38555e+06	7.19091e+07	7.08944e+07	7.19636e+07	140.043	141.216
FALSE	N-methylethanolamine phosphate	C3 H10 N O4 P	Full match	No results	Full match	Full match	-0.73	155.035	156.042	9.881	4	0					3	4	2	DDA for preferred ion	[M+H]+1	1.12098e+08	1.05892e+08	1.19623e+08	1.20833e+08	8.70324e+06	2.61883e+08	2.65704e+08	1.18872e+07	1.0964e+07	2.54795e+07	2.48658e+07	2.47894e+07	49.0784	85.8984
FALSE	N-Methyldioctylamine	C17 H37 N	Full match	Full match	No results	No results	-0.9	255.293	256.3	2.443	0	1	77.9	48.9		54.8	3	3	1	DDA for preferred ion	[M+H]+1	746403	792004	878312	956245	2.30318e+06	404730	363012	8.88705e+06	58593.9	5.68787e+06	5.67566e+06	5.58396e+06	35.4137	150.077
FALSE	N-Methyldioctylamine	C17 H37 N	Full match	Full match	No results	No results	-0.97	255.293	256.3	1.961	0	1	60.5	42.7		42.7	3	10	4	DDA for preferred ion	[M+H]+1	497299	492828	489928	525345	1.71955e+06	568637	491780	3.959e+06	55773.4	6.49741e+06	6.37962e+06	6.03856e+06	76.4212	102.836
FALSE	N-Methyldioctylamine	C17 H37 N	Full match	Full match	No results	No results	-0.88	255.293	256.3	3.202	0	1	80.8	50.5		58.4	3	5	2	DDA for preferred ion	[M+H]+1	263207	242554	321450	426675	171565	234031	242370	249388	65365.2	3.29713e+06	3.2997e+06	3.19367e+06	45.9364	13.7708
FALSE	N-Methylanthranilamide	C8 H10 N2 O	Full match	No results	No results	Full match	-0.34	150.079	151.087	6.205	7	0					3	2	1	DDA for preferred ion	[M+H]+1	5.50542e+06	5.10928e+06	4.21888e+06	4.78257e+06	4.16859e+06	6.18931e+06	5.61002e+06	5.68546e+06	3.19802e+06	1.93168e+07	1.93071e+07	1.9014e+07	10.231	16.6041
FALSE	N-Methyl-L-histidine	C7 H11 N3 O2	Full match	No results	No results	Full match	-0.92	169.085	170.092	2.206	9	0					3	17	6	DDA for preferred ion	[M+H]+1	2.21106e+07	2.49202e+07	1.97174e+07	2.3918e+07	2.90469e+06	2.2909e+07	2.24785e+07	7.14299e+06	966093	9.35094e+06	9.8774e+06	1.04634e+07	46.4071	63.1419
FALSE	N-lauroylglycine	C14 H27 N O3	Full match	No results	No results	Full match	-0.47	257.199	258.206	0.781	1	0					3	13	5	DDA for preferred ion	[M+H]+1	305064	50127.1	69619.4	57164.8	767246	54410.4	22739.1	244356	11455.8	1.90591e+06	2.00898e+06	1.81856e+06	96.9799	138.013
FALSE	N-Isobutylhexacosanamide	C30 H61 N O	Full match	No results	No results	Full match	-0.78	451.475	452.482	0.667	1	0					3	12	5	No MS2	[M+H]+1	81658.1	47389.5	86139.4	107427	255140	43239	92791.3	431567	15322.4	582196	582082	530994	109.909	75.9993
FALSE	N-homo-?-linolenoylethanolamine	C22 H39 N O2	Full match	No results	No results	Full match	-0.79	349.298	350.305	0.77	1	0					3	15	5	No MS2	[M+H]+1	2.20216e+06	110571	157540	260961	3.22262e+06	883082	242898	3.79538e+06	893219	5.19263e+06	4.81503e+06	4.67287e+06	114.597	106.875
FALSE	n-Hexanamide	C6 H13 N O	Full match	No results	No results	Full match	-0.7	115.1	116.107	4.844	4	0					3	8	3	DDA for preferred ion	[M+H]+1	8.35453e+06	8.85248e+06	8.82024e+06	9.85578e+06	1.00397e+06	9.19948e+06	9.45674e+06	720501	1.09478e+06	3.5141e+06	3.3963e+06	3.31825e+06	47.5183	78.0019
FALSE	N-hexadecanoylsphingosine 1-phosphate	C34 H68 N O6 P	Full match	No results	No results	Full match	2.77	617.478	618.487	0.666	1	0					3	24	10	No MS2	[M+H]+1	148309	79454.1	91316	83600.6	309791	49281.4	50693	398460	15387.2	534661	578633	474660	79.0813	96.5661
FALSE	N-furfurylformamide	C6 H7 N O2	Full match	No results	Partial match	Full match	-0.63	125.048	126.055	2.241	7	0					3	24	11	DDA for preferred ion	[M+H]+1	6.17525e+07	6.64572e+07	7.65085e+07	8.46172e+07	1.15663e+06	1.35016e+08	1.09096e+08	2.24376e+06	976533	1.56177e+07	1.51043e+07	1.27183e+07	56.2477	90.9022
FALSE	N-Acetylserotonin	C12 H14 N2 O2	Full match	Full match	Full match	Full match	-0.89	218.106	219.113	0.847	17	1	80.6	50.4		50.5	3	8	3	DDA for preferred ion	[M+H]+1	3.58136e+06	8.2739e+06	454202	1.76052e+07	2.46395e+07	1.66536e+07	6.33192e+06	2.87973e+07	14498.4	1.86094e+07	1.84442e+07	1.75133e+07	94.0951	50.7153
FALSE	N-Acetylornithine	C7 H14 N2 O3	Full match	Full match	Full match	Full match	-0.38	174.1	175.108	7.132	9	1	52.2	7.6		55.8	3	4	2	DDA for preferred ion	[M+H]+1	1.1448e+08	1.12485e+08	1.22522e+08	1.18249e+08	163385	1.49271e+08	1.27723e+08	595156	136266	1.79496e+07	1.85131e+07	1.81278e+07	54.6698	93.0988
FALSE	N-Acetylimidoquinone	C8 H7 N O2	Full match	No results	Partial match	Full match	-0.54	149.048	150.055	1.623	10	0					2	28	11	DDA for preferred ion	[M+H]+1	3.95977e+07	2.18985e+07	1.98381e+07	2.12797e+07	527166	9.20512e+06	5.28828e+07	1.66065e+06	109633	6.04151e+06	6.79706e+06	5.41124e+06	66.3393	136.828
FALSE	N-Acetylimidoquinone	C8 H7 N O2	Full match	No results	Partial match	Full match	-0.88	149.048	167.081	1.363	10	0					3	13	5	DDA for preferred ion	[M+NH4]+1	3.43293e+07	3.5299e+07	3.4535e+07	3.69899e+07	4.69135e+06	1.92899e+07	3.525e+07	1.11249e+07	5.47811e+06	3.32685e+07	3.31445e+07	3.60705e+07	38.7669	111.121
FALSE	N-acetyl-L-2-aminoadipic acid	C8 H13 N O5	Full match	No results	No results	Full match	-0.36	203.079	204.087	6.553	2	0					3	13	5	DDA for preferred ion	[M+H]+1	2.02992e+08	1.66233e+08	2.39773e+08	2.2287e+08	4.9148e+06	3.7253e+08	3.86271e+08	1.08438e+07	484602	1.69343e+07	1.83326e+07	1.844e+07	56.7183	89.5646
FALSE	N-(tert-Butoxycarbonyl)-L-leucine	C11 H21 N O4	Full match	No results	No results	Full match	-0.94	231.147	232.154	6.477	6	0					3	7	3	DDA for preferred ion	[M+H]+1	1.05112e+09	1.10986e+09	1.09645e+09	1.23229e+09	1.61664e+07	3.71914e+09	3.86419e+09	4.30835e+07	44079	3.04876e+08	3.04881e+08	2.90134e+08	55.4621	90.2676
FALSE	N-(tert-Butoxycarbonyl)-L-leucine	C11 H21 N O4	Full match	No results	No results	Full match	-0.65	231.147	232.154	7.127	6	0					3	0	0	DDA for preferred ion	[M+H]+1	9.93952e+06	1.21428e+07	1.01066e+07	1.17362e+07	151944	3.29244e+07	3.2011e+07	1.77455e+06	126607	1.66259e+07	1.657e+07	1.65977e+07	55.37	87.0514
FALSE	N-(2-Amino-4-methylpentanoyl)glutamine	C11 H21 N3 O4	Full match	No results	No results	Full match	-0.69	259.153	260.16	7.437	9	0					3	14	5	DDA for preferred ion	[M+H]+1	3.05829e+06	3.19267e+06	3.70174e+06	3.53391e+06	34713.8	1.71021e+07	1.46396e+07	174861	23784.8	2.01917e+06	2.21454e+06	2.22826e+06	55.4802	91.5694
FALSE	N-(1-{[Methyl(2-methyl-2-propanyl)carbamoyl]amino}ethyl)-alpha-asparagine	C12 H24 N4 O4	Full match	No results	No results	Full match	-0.87	288.18	289.187	5.143	1	0					2	8	3	No MS2	[M+H]+1	1.11745e+07	1.22232e+07	1.00619e+07	9.03207e+06	50115.3	7.37617e+06	7.04778e+06	79738.4	47371.9	673372	713510	685339	57.2327	89.9915
FALSE	N,N-Dimethyldecylamine N-oxide	C12 H27 N O	Full match	Full match	No results	No results	-0.52	201.209	202.216	3.201	0	1	84.6	9.2		52.5	3	17	7	DDA for preferred ion	[M+H]+1	617311	40515.7	296260	177498	17555	270806	881268	159853	55423.6	1.18562e+07	1.13753e+07	1.03281e+07	100.314	91.103
FALSE	N,N-Diethyl-4-methyl-1-piperazinecarboxamide 4-oxide	C10 H21 N3 O2	Full match	No results	No results	Full match	-0.62	215.163	216.171	5.863	1	0					3	6	2	DDA for preferred ion	[M+H]+1	4.64493e+06	5.22595e+06	3.97404e+06	4.97835e+06	4.09566e+07	9.14771e+06	1.03327e+07	4.49656e+07	57613.4	8.78156e+06	8.98113e+06	8.57268e+06	45.807	85.9147
FALSE	N,N-Diethyl-4-methyl-1-piperazinecarboxamide 4-oxide	C10 H21 N3 O2	Full match	No results	No results	Full match	-0.49	215.163	216.171	5.212	1	0					3	15	6	DDA for preferred ion	[M+H]+1	4.08722e+06	4.20554e+06	4.66748e+06	8.59946e+06	4.04141e+06	5.36414e+06	6.02524e+06	4.78111e+06	43536	4.17298e+06	3.99828e+06	3.72078e+06	48.9868	18.2515
FALSE	N(6)-OH-Me-Adenosine	C11 H15 N5 O5	Full match	Full match	No results	Partial match	-0.98	297.107	298.114	1.846	6	4	79.5	9		46.5	3	12	5	DDA for preferred ion	[M+H]+1	3.59459e+08	3.6796e+08	3.88151e+08	4.19128e+08	2.58722e+06	2.47211e+08	2.50642e+08	5.07116e+06	58600.3	1.01065e+08	1.01293e+08	9.25895e+07	53.5542	88.9703
FALSE	N(6)-OH-Me-Adenosine	C11 H15 N5 O5	Full match	Full match	No results	Partial match	-0.87	297.107	298.114	2.247	6	1	88.4	9.4		51.4	3	25	11	DDA for preferred ion	[M+H]+1	1.0316e+08	1.10264e+08	1.21215e+08	1.44103e+08	110229	1.35888e+07	2.27341e+07	283796	88859.3	1.86431e+07	1.80469e+07	1.50903e+07	56.7734	94.9937
FALSE	N(6)-Methyladenosine	C11 H15 N5 O4	Full match	No results	No results	Full match	-0.93	281.112	282.119	1.367	8	0					3	5	2	DDA for preferred ion	[M+H]+1	2.84422e+06	2.43173e+06	2.89224e+06	2.72813e+06	832499	2.0271e+06	1.44143e+06	1.108e+06	43503.5	2.53155e+06	2.5627e+06	2.47359e+06	23.0335	32.826
FALSE	moroxydine	C6 H13 N5 O	Full match	No results	No results	Full match	-0.9	171.112	172.119	2.556	1	0					3	22	8	DDA for preferred ion	[M+H]+1	5.91271e+07	5.78235e+07	6.01579e+07	5.49216e+07	7.25512e+06	5.52098e+07	5.12254e+07	1.58454e+07	110594	7.8118e+07	9.05537e+07	8.20887e+07	18.3603	90.3563
FALSE	Militarinone A	C26 H37 N O6	Full match	No results	No results	Full match	-0.9	459.262	460.269	0.749	3	0					3	21	10	DDA for preferred ion	[M+H]+1	1.81229e+07	2.89551e+07	2.74759e+07	2.5286e+07	1.32623e+07	2.96625e+07	1.68128e+07	9.24391e+06	17827.8	1.3889e+07	1.39643e+07	1.17378e+07	24.1958	58.9319
FALSE	MFCD27952927	C12 H21 N O4	Full match	No results	No results	Full match	-0.72	243.147	244.154	6.415	3	0					3	9	4	DDA for preferred ion	[M+H]+1	7.08399e+06	7.2597e+06	7.95689e+06	9.44223e+06	115188	2.99386e+07	3.19826e+07	206713	29363.7	2.10339e+06	2.11567e+06	1.98377e+06	57.402	90.5822
FALSE	MFCD22416941	C25 H47 N O4	Full match	No results	No results	Full match	-1.04	425.351	426.357	0.767	7	0					3	27	13	DDA for preferred ion	[M+H]+1	102631	60189.6	65364.1	183281	220062	95464	20346.4	782467	12298.1	549948	558565	438860	123.281	141.279
FALSE	MFCD00215956	C20 H11 N O2	Full match	No results	No results	Not the top hit	-0.81	297.079	298.086	0.727	3	0					3	17	7	DDA for preferred ion	[M+H]+1	39617.4	1.11727e+06	21755.7	15476.7	2184.98	30496.9	51262.4	745.652	14319.1	1.44049e+07	1.41011e+07	1.25631e+07	204.193	90.8595
FALSE	MFCD00153469	C12 H23 N O3	Full match	No results	No results	Full match	-0.52	229.168	230.175	2.048	1	0					3	11	5	DDA for preferred ion	[M+H]+1	1.43166e+06	3.59557e+06	2.4292e+06	1.72205e+06	415924	6.6484e+06	4.43942e+06	561512	51769.8	1.83115e+07	1.82022e+07	1.68494e+07	46.7148	86.1107
FALSE	MFCD00127891	C7 H15 N3 O2	Full match	No results	No results	Full match	-0.61	173.116	174.124	6.933	4	0					3	10	4	DDA for preferred ion	[M+H]+1	1.56397e+08	1.71247e+08	1.69372e+08	1.92077e+08	2.12212e+06	1.23068e+08	1.3215e+08	4.49739e+06	51958.9	3.75652e+07	3.59294e+07	3.49032e+07	52.3284	87.5642
FALSE	MFCD00059633	C14 H28 O3	Full match	No results	No results	Full match	-0.71	244.204	245.211	0.844	6	0					3	14	5	DDA for preferred ion	[M+H]+1	550927	482634	1.98777e+06	1.34333e+06	1.55729e+06	1.15688e+06	648177	999215	120498	932199	869046	840653	56.7279	31.1118
FALSE	MFCD00036904	C24 H50 N O7 P	Full match	No results	No results	Full match	-0.36	495.332	496.34	5.603	2	0					3	15	6	DDA for preferred ion	[M+H]+1	517844	517496	533166	557186	1.38161e+07	480313	462702	1.40097e+07	29841.7	5.57975e+06	5.3468e+06	4.97781e+06	139.906	126.004
FALSE	methyprylon	C10 H17 N O2	Full match	No results	No results	Full match	-0.61	183.126	201.16	1.105	2	0					3	3	1	DDA for preferred ion	[M+NH4]+1	77380.9	86585.2	80590.2	107009	72077.6	97907.2	86502.4	136609	30590.9	4.18065e+06	4.07907e+06	4.09745e+06	19.7607	24.5291
FALSE	Methyl-L-histidinate	C7 H11 N3 O2	Full match	Full match	No results	Full match	-0.77	169.085	170.092	2.933	9	1	59.9	46.2		46.2	3	10	4	DDA for preferred ion	[M+H]+1	5.42997e+07	4.5071e+07	4.38026e+07	4.45763e+07	9.28942e+06	1.12595e+08	1.23667e+08	1.59476e+07	1.87309e+06	2.74825e+07	2.88334e+07	2.67653e+07	49.9469	76.2839
FALSE	Methyl-3-aminobenzoate	C8 H9 N O2	Full match	Full match	Partial match	Partial match	-0.66	151.063	152.071	4.302	23	3	76.9	8.8		52.3	3	12	4	DDA for preferred ion	[M+H]+1	1.82443e+07	1.83632e+07	1.66968e+07	1.91345e+07	1.19239e+06	1.55918e+07	1.87047e+07	821850	560528	5.87594e+06	5.69967e+06	5.38548e+06	49.8563	83.4069
FALSE	Methyl dodec-2-enoate	C13 H24 O2	Full match	No results	No results	Full match	-0.75	212.178	213.185	0.832	14	0					3	22	10	DDA for preferred ion	[M+H]+1	148187	95849.9	469478	295142	755964	461734	110846	453362	16570.6	354404	433172	405640	62.7322	52.4709
FALSE	Megastigma-5,8(Z)-dien-4-one	C13 H20 O	Full match	No results	No results	Full match	-1.65	192.151	193.158	0.715	25	0					3	7	3	DDA for other ion	[M+H]+1	309863	28594.8	21277.7	135869	548327	120151	50263.8	569023	77702.7	2.96307e+06	2.79323e+06	2.85147e+06	113.325	70.249
FALSE	medorinone	C9 H8 N2 O	Full match	No results	No results	Full match	-0.61	160.064	161.071	0.81	1	0					3	9	3	DDA for preferred ion	[M+H]+1	3.07967e+06	3.83719e+06	3.43056e+06	4.53314e+06	816269	2.73851e+06	34801.3	1.57481e+06	51854.6	3.02804e+06	3.15381e+06	2.94881e+06	38.1922	106.791
FALSE	Maltol	C6 H6 O3	Full match	No results	No results	Full match	-0.5	126.032	144.065	6.554	12	0					2	5	2	DDA for preferred ion	[M+NH4]+1	3.92601e+07	2.88911e+07	4.25119e+07	4.03025e+07	3.63343e+06	5.87009e+07	6.24479e+07	6.67953e+06	1.15119e+06	8.37267e+06	8.21289e+06	8.55927e+06	55.4336	80.2679
FALSE	Lysylvaline	C11 H23 N3 O3	Full match	No results	No results	Full match	-0.88	245.174	246.181	10.423	2	0					3	4	2	DDA for preferred ion	[M+H]+1	5.49738e+07	5.07841e+07	5.4012e+07	5.65501e+07	64774.9	8.41481e+07	9.04421e+07	623159	57299.1	5.14139e+06	5.12522e+06	4.98064e+06	56.0065	92.1097
FALSE	LU3453000	C4 H4 O2	Full match	No results	No results	Full match	-1.19	84.0211	85.0281	7.051	4	0					3	3	1	DDA for preferred ion	[M+H]+1	3.17542e+07	2.87474e+07	3.23581e+07	3.3749e+07	176808	4.96394e+07	5.50583e+07	826256	40507.8	8.39821e+06	8.24004e+06	8.40927e+06	54.5147	90.1035
FALSE	LU3453000	C4 H4 O2	Full match	No results	No results	Full match	-1.02	84.0211	102.055	1.76	4	0					3	14	5	DDA for preferred ion	[M+NH4]+1	3.4925e+07	3.20103e+07	4.8294e+07	3.58775e+07	6.8773e+06	9.95681e+07	1.05829e+08	4.63928e+06	6.89269e+06	2.09118e+07	2.30303e+07	2.14149e+07	52.9561	89.487
FALSE	LU3453000	C4 H4 O2	Full match	No results	No results	Full match	-2.44	84.0211	85.0281	6.748	4	0					3	16	7	DDA for preferred ion	[M+H]+1	4.87076e+06	5.36332e+06	4.6607e+06	5.53827e+06	46473.4	1.55097e+07	1.64847e+07	118528	37330	1.63111e+06	1.64248e+06	1.44495e+06	55.7979	90.5896
FALSE	LPK	C17 H32 N4 O4	Full match	Full match	No results	No results	-0.98	356.242	357.249	11.007	0	3	61.1	65.3		65.3	3	2	1	DDA for preferred ion	[M+H]+1	8.50598e+07	8.03772e+07	7.9432e+07	9.79148e+07	207335	3.20001e+08	3.18205e+08	1.89055e+06	49617.5	1.66355e+07	1.66231e+07	1.63552e+07	55.9289	91.6404
FALSE	Lotaustralin	C11 H19 N O6	Full match	No results	Full match	Full match	-0.92	261.121	262.128	8.19	9	0					3	25	9	No MS2	[M+H]+1	2.70553e+07	2.33572e+07	2.73006e+07	2.6349e+07	43500.5	1.2651e+07	1.28236e+07	65757.3	39332.5	613449	718466	727585	56.2788	90.8793
FALSE	Lotaustralin	C11 H19 N O6	Full match	No results	Full match	Full match	-0.87	261.121	262.128	8.1	9	0					3	26	13	No MS2	[M+H]+1	1.56444e+07	1.52304e+07	1.59719e+07	1.07236e+07	46591.7	7.61093e+06	9.61295e+06	73959.4	44409.2	484198	385954	498734	58.6175	93.1458
FALSE	Lithocholic acid taurine conjugate	C26 H45 N O5 S	Full match	No results	No results	Full match	-0.23	483.302	466.298	0.833	1	0					3	28	13	DDA for preferred ion	[M+H-H2O]+1	362188	500293	920954	1.32161e+06	76086.4	238267	180846	73043.8	8013.84	703583	671630	548106	72.9628	49.3921
FALSE	linsidomine	C6 H10 N4 O2	Full match	No results	Partial match	Full match	-0.7	170.08	171.088	7.14	2	0					3	18	7	DDA for preferred ion	[M+H]+1	6.58075e+07	7.44314e+07	6.78872e+07	7.31006e+07	848550	5.10773e+07	8.70109e+07	2.76826e+06	873301	1.91613e+07	1.79554e+07	1.66991e+07	50.017	106.629
FALSE	Linamarin	C10 H17 N O6	Full match	No results	Full match	Full match	-0.63	247.106	248.113	8.297	5	0					3	17	7	DDA for preferred ion	[M+H]+1	1.58391e+07	1.51976e+07	1.76239e+07	1.77617e+07	24715.2	1.91577e+07	2.14041e+07	64246	24017.5	813763	922819	906567	56.2798	91.7383
FALSE	Lidocaine N-oxide	C14 H22 N2 O2	Full match	Full match	No results	Partial match	-0.98	250.168	251.175	2.951	3	3	89.5	74.8		74.8	3	4	1	DDA for preferred ion	[M+H]+1	222907	196298	297509	670232	22122.9	264526	210485	156425	41382.7	9.85628e+06	9.68982e+06	9.60668e+06	84.7038	53.5436
FALSE	Lidocaine	C14 H22 N2 O	Full match	Full match	No results	Full match	-0.7	234.173	235.18	0.771	6	1	99.5	10		10	3	3	1	DDA for preferred ion	[M+H]+1	111348	54343.1	118345	61378.9	98773.5	31783.1	25823.8	922886	32100.2	1.96502e+07	1.96283e+07	1.92263e+07	33.5996	152.149
FALSE	leucyl-4-hydroxyproline	C11 H20 N2 O4	Full match	No results	No results	Full match	-0.63	244.142	245.149	6.642	4	0					3	26	12	DDA for preferred ion	[M+H]+1	8.11792e+07	4.24561e+07	4.29041e+07	4.90835e+07	87547.6	3.19792e+07	3.3932e+07	123867	74682	4.53816e+06	4.50365e+06	3.63482e+06	66.3908	90.8726
FALSE	leucoline	C9 H7 N	Full match	No results	No results	Full match	-0.82	129.058	130.065	0.835	3	0					3	24	9	DDA for other ion	[M+H]+1	397999	1.72952e+06	1.61859e+06	2.39676e+06	433306	628041	198978	435853	22932.2	920754	796326	775155	67.7373	61.7409
FALSE	Leu-pro	C11 H20 N2 O3	Full match	No results	No results	Full match	-0.53	228.147	229.155	6.726	2	0					3	11	4	No MS2	[M+H]+1	4.93377e+06	4.88422e+06	4.93688e+06	5.24935e+06	39963.7	2.05741e+06	1.82619e+06	56864.2	32335.4	463695	492676	452676	54.3586	88.1955
FALSE	leu-lys	C12 H25 N3 O3	Full match	No results	No results	Full match	-0.92	259.19	260.197	10.727	4	0					3	4	1	DDA for preferred ion	[M+H]+1	7.57153e+08	7.20743e+08	7.65461e+08	8.33016e+08	191429	7.68875e+07	7.08899e+07	1.72451e+06	77504.1	5.99732e+07	6.1438e+07	6.13044e+07	55.2872	90.201
FALSE	Leu-arg	C12 H25 N5 O3	Full match	No results	No results	Full match	-0.64	287.196	288.203	7.576	4	0					3	9	4	DDA for preferred ion	[M+H]+1	4.54431e+06	3.88295e+06	5.60034e+06	5.2591e+06	61470.5	1.92157e+06	1.90952e+06	98275.8	61396.1	5.57164e+06	5.56968e+06	5.23952e+06	53.6737	91.4472
FALSE	LECITHIN	C42 H80 N O8 P	Full match	No results	No results	Full match	-1.01	757.562	758.569	4.654	32	0					3	15	6	DDA for preferred ion	[M+H]+1	80641.6	81591.3	71700.6	68145.1	1.74098e+06	64495.6	83673.5	2.99102e+06	25998	2.73143e+06	2.68625e+06	2.43783e+06	149.462	134.275
FALSE	Latia luciferin	C15 H24 O2	Full match	No results	Partial match	Full match	-1.82	236.178	254.211	0.719	45	0					3	11	4	DDA for other ion	[M+NH4]+1	769998	128815	60535.2	179413	1.17362e+06	183213	54983.4	1.35387e+06	54329.6	3.46413e+06	3.21065e+06	3.34931e+06	102.415	83.0487
FALSE	Lactamide	C3 H7 N O2	Full match	Full match	Partial match	Not the top hit	-0.66	89.0477	90.0549	6.743	10	3	89.1	9.5		68.5	3	30	9	DDA for preferred ion	[M+H]+1	3.05515e+08	3.18875e+08	3.25693e+08	2.76753e+08	1.17817e+08	6.223e+08	6.5483e+08	1.46691e+08	3.0511e+07	1.53347e+08	1.63453e+08	1.83985e+08	46.1699	63.1465
FALSE	L-Tyrosine methyl ester	C10 H13 N O3	Full match	Full match	No results	Full match	-0.54	195.09	196.097	0.846	15	2	98.6	98.4		98.4	3	13	5	DDA for preferred ion	[M+H]+1	3.16203e+07	4.39776e+07	6.47092e+07	1.06473e+08	3.27763e+07	2.85865e+07	3.37197e+07	3.7077e+07	15100.4	3.42447e+07	3.40943e+07	3.10796e+07	68.1105	15.6094
FALSE	L-Tryptophan	C11 H12 N2 O2	Full match	Full match	Full match	Full match	-0.39	204.09	205.097	5.025	13	3	61	46.4		61.3	3	25	11	DDA for preferred ion	[M+H]+1	1.82397e+08	2.00575e+08	2.19581e+08	2.78346e+08	118744	1.56845e+08	1.66938e+08	1.06082e+06	122854	2.36332e+07	2.97097e+07	2.77013e+07	59.4846	90.8091
FALSE	L-Phenylalanine	C9 H11 N O2	Full match	Full match	Full match	Full match	-0.57	165.079	166.086	5.095	19	1	96.3	77.3		85.3	3	14	5	DDA for preferred ion	[M+H]+1	1.03666e+09	1.1285e+09	1.16553e+09	1.34713e+09	1.36167e+07	8.42597e+08	8.86094e+08	3.09627e+07	2.78761e+06	2.73402e+08	2.62862e+08	2.45144e+08	54.5051	87.4733
FALSE	L-Methionine sulfoxide	C5 H11 N O3 S	Full match	Full match	Partial match	Full match	-0.2	165.046	166.053	8.009	6	2	80.4	62.3		62.3	2	2	1	DDA for preferred ion	[M+H]+1	4.19673e+07	4.59769e+07	4.05107e+07	4.34839e+07	252376	3.54353e+07	2.04296e+07	454975	204797	1.6623e+07	1.64035e+07	1.65262e+07	53.4052	94.7202
FALSE	L-Histidine	C6 H9 N3 O2	Full match	No results	Full match	Full match	-0.36	155.069	156.077	7.323	6	0					2	18	7	DDA for preferred ion	[M+H]+1	4.9835e+08	4.341e+08	5.86465e+08	7.02175e+08	1.6363e+06	2.07319e+08	7.13771e+08	7.80258e+06	2.15258e+06	1.64719e+07	1.51534e+07	1.74828e+07	59.9683	118.208
FALSE	L-Histidine	C6 H9 N3 O2	Full match	Full match	Full match	Full match	-0.2	155.069	156.077	8.881	6	4	98.4	93.5	52.5	93.5	2	0	0	DDA for preferred ion	[M+H]+1	1.12722e+09	1.13043e+09	1.176e+09	6.22081e+08	3.58859e+06	2.7822e+09	6.85495e+08	2.43878e+07	5.51764e+06	1.07778e+08	1.08144e+08	1.07952e+08	62.0191	149.446
FALSE	L-Hexanoylcarnitine	C13 H25 N O4	Full match	No results	No results	Full match	-0.54	259.178	260.185	6.08	2	0					3	5	2	DDA for other ion	[M+H]+1	1.38867e+06	1.39625e+06	1.35521e+06	2.05178e+06	801341	1.15267e+07	1.03447e+07	930387	29758.7	2.52037e+06	2.4546e+06	2.43253e+06	56.4892	79.962
FALSE	L-Glutamine	C5 H10 N2 O3	Full match	Full match	Full match	Full match	-0.5	146.069	147.076	6.804	9	3	90.1	75.6		75.6	3	11	5	DDA for preferred ion	[M+H]+1	8.37648e+08	8.07818e+08	8.69738e+08	8.9021e+08	6.60518e+06	4.56501e+08	8.66577e+08	3.85785e+07	1.95869e+06	2.31885e+08	2.37548e+08	2.17225e+08	50.8546	98.5338
FALSE	L-Glutamic acid	C5 H9 N O4	Full match	Full match	Full match	Full match	-0.66	147.053	148.06	7.065	19	1	98.1	91.7		91.7	3	3	1	DDA for preferred ion	[M+H]+1	8.60181e+09	8.22705e+09	9.19039e+09	9.45709e+09	7.03042e+07	1.12452e+10	1.14395e+10	3.07328e+08	8.74169e+06	1.60868e+09	1.62539e+09	1.59245e+09	54.0028	89.26
FALSE	L-Glutamic acid	C5 H9 N O4	Full match	Full match	Full match	Full match	-0.08	147.053	148.06	7.314	19	1	98.1	92.1		92.1	2	1	0	DDA for preferred ion	[M+H]+1	8.85688e+09	8.47296e+09	9.4766e+09	9.75245e+09	7.94333e+07	1.15698e+10	1.16014e+10	3.05466e+08	8.80357e+06	1.62207e+09	1.63679e+09	1.62954e+09	53.9352	89.216
FALSE	L-gamma-Glutamyl-L-leucine	C11 H20 N2 O5	Full match	No results	No results	Full match	-0.67	260.137	261.144	6.715	7	0					3	18	7	DDA for preferred ion	[M+H]+1	4.73627e+07	5.15039e+07	6.39109e+07	5.8715e+07	166531	2.10208e+07	2.14541e+07	236885	145762	2.65795e+06	3.01704e+06	3.0093e+06	57.4323	90.3807
FALSE	L-Ethionine	C6 H13 N O2 S	Full match	No results	No results	Full match	-1.36	163.067	164.074	0.858	8	0					3	17	7	DDA for preferred ion	[M+H]+1	2.16971e+06	1.75325e+06	2.2634e+06	2.6299e+06	169870	8.60839e+06	1.11596e+06	631072	12567.8	2.30151e+06	2.23522e+06	2.02214e+06	49.6935	135.803
FALSE	L-coprine	C8 H14 N2 O4	Full match	No results	No results	Full match	-0.29	202.095	203.103	6.957	8	0					3	17	7	No MS2	[M+H]+1	4.76424e+06	5.18862e+06	4.75456e+06	5.63351e+06	51474.2	9.83863e+06	1.28868e+07	70106.5	47661.9	381650	374758	332266	55.7158	92.8278
FALSE	L-Alanine	C3 H7 N O2	Full match	No results	Full match	Full match	-0.44	89.0477	90.0549	6.215	10	0					3	9	3	DDA for preferred ion	[M+H]+1	6.2365e+08	5.42968e+08	6.51164e+08	6.97297e+08	5.01531e+07	1.88945e+09	1.88594e+09	6.06531e+08	4.41017e+07	2.60495e+08	2.66277e+08	2.77353e+08	55.3334	69.0275
FALSE	L(-)-Carnitine	C7 H15 N O3	Full match	Full match	No results	Full match	-1	161.105	162.112	7.471	3	3	99.3	91		91	3	2	1	DDA for preferred ion	[M+H]+1	7.31582e+09	7.51098e+09	7.71088e+09	7.97347e+09	8.25324e+07	1.20734e+10	1.24393e+10	4.21892e+08	986531	2.21518e+09	2.22554e+09	2.24458e+09	52.8762	88.3154
FALSE	Kynurenic acid	C10 H7 N O3	Full match	Full match	Full match	Partial match	-0.76	189.043	190.05	2.364	7	1	95.8	9.8		51.4	3	18	8	DDA for preferred ion	[M+H]+1	6.88322e+07	8.14823e+07	7.51307e+07	8.74838e+07	2.51198e+06	4.99259e+07	5.50177e+07	1.21786e+06	439524	1.85925e+07	1.84311e+07	1.60849e+07	53.6585	86.2019
FALSE	Juniperic acid	C16 H32 O3	Full match	No results	No results	Full match	-0.68	272.235	273.242	0.828	12	0					3	22	9	DDA for preferred ion	[M+H]+1	126475	39680.8	91796.5	71961.9	1.08577e+06	513677	72965.9	597190	35301.8	344031	361275	302179	107.563	68.3661
FALSE	J42942UVUN	C8 H9 N3 O2	Full match	No results	No results	Full match	-0.31	179.069	197.103	7.26	1	0					3	16	6	DDA for other ion	[M+NH4]+1	4.29823e+07	3.7969e+07	4.1882e+07	4.59865e+07	63782.6	2.45504e+07	3.79979e+07	90975.5	49759.6	3.51656e+06	3.71075e+06	3.26723e+06	56.4151	94.3769
FALSE	Istamycin C1	C19 H37 N5 O6	Full match	Invalid mass	No results	Full match	-3.4	431.274	432.28	2.33	1	1			80.5		3	7	3	DDA for preferred ion	[M+H]+1	1.10217e+07	2.8518e+07	9.25358e+06	7.43362e+06	5.27049e+06	9.54927e+06	7.56703e+06	4.54085e+06	966817	1.46833e+07	1.4614e+07	1.39417e+07	70.3693	29.5836
FALSE	Isovalerylglutamic acid	C10 H17 N O5	Full match	No results	No results	Full match	-0.81	231.111	232.118	1.398	2	0					3	6	2	DDA for preferred ion	[M+H]+1	2.65954e+06	2.38333e+06	2.92948e+06	2.95564e+06	69574.3	1.21895e+06	2.56841e+06	411670	42052.1	3.02748e+06	3.16808e+06	3.1349e+06	16.1476	87.5828
FALSE	Isopropyl catechol	C9 H12 O2	Full match	No results	No results	Full match	-1.37	152.084	170.117	0.74	16	0					3	12	4	DDA for preferred ion	[M+NH4]+1	1.25591e+06	1.77955e+06	3.47582e+06	2.08644e+06	2.52612e+06	2.28196e+06	1.16369e+06	5.4477e+06	1.15516e+06	9.64248e+06	8.92321e+06	9.12952e+06	41.0729	82.1307
FALSE	Isoleucine/Leucine	C6 H13 N O2	Full match	Full match	Partial match	Not the top hit	-0.97	131.095	132.102	5.206	20	4	99.5	10		10	3	9	3	DDA for preferred ion	[M+H]+1	2.27888e+09	2.40811e+09	2.47756e+09	2.57813e+09	5.34436e+07	2.56919e+09	2.65259e+09	1.3655e+08	1.47092e+07	8.04544e+08	7.84321e+08	7.52365e+08	48.465	85.913
FALSE	Isoglutamine	C5 H10 N2 O3	Full match	No results	Partial match	Full match	-0.58	146.069	147.076	1.429	9	0					3	11	4	DDA for preferred ion	[M+H]+1	5.56468e+06	8.04279e+06	4.01159e+06	1.98681e+06	4.06817e+06	6.16828e+06	2.28111e+07	6.47535e+06	788417	4.01541e+06	3.98985e+06	4.2931e+06	61.3136	76.115
FALSE	Ipronidazole	C7 H11 N3 O2	Full match	Full match	No results	Partial match	-0.53	169.085	170.092	8.343	9	2	70.2	48.4		63.1	3	16	6	DDA for preferred ion	[M+H]+1	1.18055e+08	1.2054e+08	1.17549e+08	1.30284e+08	1.19496e+06	2.23299e+08	2.28422e+08	2.47777e+07	1.75855e+06	4.88382e+07	4.34986e+07	4.57814e+07	53.1485	84.1607
FALSE	Inosine	C10 H12 N4 O5	Full match	Full match	Full match	Partial match	-1.24	268.081	269.088	1.842	11	1	84.3	9.2		9.2	3	13	6	DDA for preferred ion	[M+H]+1	8.63411e+08	8.54694e+08	9.70192e+08	1.01762e+09	1.8644e+06	2.49632e+08	2.11884e+08	4.23651e+06	60630.4	1.54158e+08	1.53396e+08	1.39072e+08	54.2076	90.2674
FALSE	Indole-3-acetic acid	C10 H9 N O2	Full match	Full match	Full match	Partial match	-0.79	175.063	176.07	2.048	13	3	73.2	46.1		46.1	3	21	8	DDA for preferred ion	[M+H]+1	9.35593e+08	1.72832e+09	1.03804e+09	1.1475e+09	3.01729e+06	9.12369e+08	1.15548e+09	5.16684e+06	62602	3.61205e+08	3.41912e+08	3.05789e+08	62.695	91.8469
FALSE	Indole-3-acetic acid	C10 H9 N O2	Full match	Full match	Full match	Partial match	-0.78	175.063	176.07	1.871	13	2	68.6	44		44	3	19	8	DDA for preferred ion	[M+H]+1	4.30243e+08	5.39527e+08	5.17277e+08	4.9531e+08	1.77845e+07	5.39508e+08	5.61565e+08	2.00994e+07	57513.3	3.06751e+08	3.02551e+08	2.62331e+08	51.3536	86.7085
FALSE	Indane	C9 H10	Full match	No results	No results	Full match	-2.69	118.078	119.085	0.807	2	0					2	19	7	DDA for preferred ion	[M+H]+1	4.75705e+06	228357	302720	124924	122187	265501	3.5227e+06	141158	15977.2	141812	152479	131806	186.26	135.402
FALSE	Imidazole-4-acetaldehyde	C5 H6 N2 O	Full match	No results	No results	Full match	-0.66	110.048	111.055	2.023	4	0					3	29	13	DDA for preferred ion	[M+H]+1	1.90192e+08	1.90374e+08	2.1823e+08	1.9052e+08	6.64772e+07	2.77855e+08	2.57929e+08	1.87962e+08	6.81604e+06	1.37429e+09	1.28014e+09	1.06628e+09	22.5238	46.5848
FALSE	Imidazole-4-acetaldehyde	C5 H6 N2 O	Full match	No results	No results	Full match	-0.2	110.048	111.055	2.717	4	0					3	29	11	DDA for preferred ion	[M+H]+1	6.03312e+08	7.00586e+08	6.47075e+08	8.15714e+08	6.11829e+07	6.40984e+08	5.94276e+08	1.29881e+08	1.06516e+07	1.17156e+09	1.02247e+09	9.35497e+08	36.1304	70.5716
FALSE	Imazaquin	C17 H17 N3 O3	Full match	No results	No results	Full match	-0.65	311.127	312.134	0.796	1	0					3	13	5	No MS2	[M+H]+1	32591.4	7689.64	43845.7	24651.6	8946.04	27525.1	39900.9	17638.6	11425.6	2.71918e+06	2.62276e+06	2.46012e+06	61.1107	48.3307
FALSE	Ibuprofen	C13 H18 O2	Full match	No results	No results	Full match	-1.71	206.131	207.138	0.751	27	0					3	17	8	DDA for preferred ion	[M+H]+1	28327.7	56313.1	47224.8	256860	123077	95266.4	25248.8	103534	16510.9	288861	252335	291842	99.3501	63.1621
FALSE	Hypoxanthine	C5 H4 N4 O	Full match	Full match	Partial match	Partial match	-0.93	136.039	137.046	1.62	5	7	99.4	10	64.7	95.1	3	4	2	DDA for preferred ion	[M+H]+1	8.77488e+09	8.68434e+09	9.44615e+09	7.71422e+09	1.25117e+07	1.84736e+07	3.43881e+07	3.08235e+06	2.0798e+06	2.45055e+09	2.45647e+09	2.3818e+09	51.2768	69.6532
FALSE	Hypotaurine	C2 H7 N O2 S	Full match	Full match	No results	Full match	-0.42	109.02	110.027	6.162	1	1	64.2	8.2		8.5	3	12	5	DDA for preferred ion	[M+H]+1	7.367e+07	7.01105e+07	7.64432e+07	8.0357e+07	45112.9	1.39896e+08	1.40778e+08	69253.6	37576.2	3.36004e+06	3.53813e+06	3.21304e+06	56.138	91.7639
FALSE	Hydroxyhexanoycarnitine	C13 H25 N O5	Full match	No results	No results	Full match	-0.5	275.173	276.18	6.721	1	0					3	24	11	DDA for preferred ion	[M+H]+1	5.11082e+06	5.29265e+06	4.3662e+06	5.64507e+06	27072.9	7.73911e+06	7.71066e+06	36014.1	22720.3	962907	937930	783060	56.6228	90.7207
FALSE	Hydrogen [1-hydroxy-2-(trimethylammonio)ethyl]phosphonate	C5 H14 N O4 P	Full match	Invalid mass	No results	Full match	-0.59	183.066	184.073	11.183	1	1			50.9		3	12	4	DDA for preferred ion	[M+H]+1	1.1147e+10	9.96579e+09	1.22059e+10	1.17261e+10	1.75771e+08	2.88662e+10	3.06113e+10	8.0715e+08	3.92928e+07	1.64621e+09	1.72641e+09	1.78024e+09	53.7384	89.6561
FALSE	Hydrogen [1-hydroxy-2-(trimethylammonio)ethyl]phosphonate	C5 H14 N O4 P	Full match	No results	No results	Full match	-0.77	183.066	184.073	7.88	1	0					3	23	8	DDA for preferred ion	[M+H]+1	6.49143e+07	6.2593e+07	6.38039e+07	6.33114e+07	1.08468e+06	9.68767e+07	1.02092e+08	1.26572e+07	1.681e+06	1.21083e+07	1.34524e+07	1.41237e+07	52.9795	81.8834
FALSE	Homonicotinic Acid	C7 H7 N O2	Full match	No results	Partial match	Full match	-0.51	137.048	138.055	6.557	15	0					3	28	10	DDA for preferred ion	[M+H]+1	5.58132e+07	4.44134e+07	6.34455e+07	5.93473e+07	1.31068e+06	9.39272e+07	9.91623e+07	6.08363e+06	859704	8.8527e+06	1.06397e+07	1.06988e+07	50.8312	87.0976
FALSE	Histamine	C5 H9 N3	Full match	No results	No results	Full match	-0.65	111.08	112.087	5.229	2	0					3	19	7	DDA for preferred ion	[M+H]+1	4.4683e+08	4.90109e+08	4.85178e+08	4.86155e+08	1.62637e+07	3.8082e+08	2.87969e+08	5.0043e+07	1.23602e+07	1.21404e+08	1.15799e+08	1.04675e+08	50.3558	78.7652
FALSE	hexahydro-2-oxo-1h-thieno(3,4-d)imidazole-4-pentanoic acid	C10 H16 N2 O3 S	Full match	No results	Full match	Full match	-0.76	244.088	245.095	5.217	2	0					3	12	5	DDA for preferred ion	[M+H]+1	4.44973e+06	4.69942e+06	5.7439e+06	3.2427e+06	86603.6	1.4338e+07	1.0412e+07	212095	51363.9	3.69488e+06	3.63496e+06	3.38287e+06	60.1365	91.6943
FALSE	Heptanophenone	C13 H18 O	Full match	Full match	No results	Partial match	-1.52	190.136	191.143	0.715	6	1	52.5	44.9		59	3	14	5	DDA for preferred ion	[M+H]+1	639160	127533	68941.5	340959	943418	326271	127225	878570	138014	6.73617e+06	6.27582e+06	6.08734e+06	84.5678	63.1355
FALSE	GYKI-52,466	C17 H15 N3 O2	Full match	No results	No results	Full match	-0.45	293.116	294.124	0.846	1	0					3	21	9	No MS2	[M+H]+1	5349.13	109371	4791.06	15849.5	32047.4	25890.2	1.06174e+06	32213.1	12202.6	1.1359e+06	1.13783e+06	960443	129.14	137.455
FALSE	GW7340000	C7 H10 O	Full match	No results	No results	Full match	-1.9	110.073	128.107	0.715	6	0					3	9	3	DDA for preferred ion	[M+NH4]+1	4.96396e+06	5.00401e+06	2.03084e+06	2.65402e+06	548395	3.99539e+06	4.40376e+06	684423	364243	928903	915957	974098	64.164	72.6674
FALSE	Guanine	C5 H5 N5 O	Full match	Full match	Full match	Full match	-0.65	151.049	152.057	1.849	4	1	93.1	67.1		67.1	3	10	4	DDA for preferred ion	[M+H]+1	1.73296e+08	1.82437e+08	1.89481e+08	2.09851e+08	4.27017e+06	1.25066e+08	1.31381e+08	8.80539e+06	2.33551e+06	5.80972e+07	5.80816e+07	5.40647e+07	52.4945	83.8302
FALSE	Guanadrel	C10 H19 N3 O2	Full match	No results	No results	Full match	-0.63	213.148	214.155	1.506	1	0					3	3	1	DDA for preferred ion	[M+H]+1	2.93996e+06	2.64459e+06	2.70941e+06	3.9158e+06	960791	1.17588e+06	641836	1.28765e+06	41194.8	3.5777e+06	3.5678e+06	3.51161e+06	18.5308	28.8239
FALSE	glyhexamide	C16 H22 N2 O3 S	Full match	No results	No results	Full match	-0.7	322.135	323.142	0.762	1	0					3	8	3	DDA for preferred ion	[M+H]+1	3.03084e+06	4.35623e+06	3.9561e+06	4.846e+06	3.8668e+06	3.09248e+06	1.4937e+06	5.26475e+06	12707.9	8.06311e+06	8.06453e+06	7.5931e+06	18.6283	63.9358
FALSE	Glycylproline	C7 H12 N2 O3	Full match	Full match	No results	Not the top hit	-0.17	172.085	173.092	7.099	3	2	64.1	8.2		38.9	3	4	1	DDA for preferred ion	[M+H]+1	1.04828e+08	9.75376e+07	1.14844e+08	1.19883e+08	863362	1.46667e+08	1.74314e+08	2.35711e+06	733246	1.42962e+07	1.45121e+07	1.47273e+07	52.8602	90.5061
FALSE	Glycylglutamic acid	C7 H12 N2 O5	Full match	No results	No results	Full match	-0.49	204.075	205.082	8.027	6	0					3	17	7	DDA for preferred ion	[M+H]+1	1.68018e+07	1.58535e+07	1.65617e+07	1.39318e+07	87657.3	9.72794e+06	1.31167e+07	130324	77294.8	3.10759e+06	3.18166e+06	2.78473e+06	55.8591	91.7995
FALSE	Glycyl-4-hydroxyproline	C7 H12 N2 O4	Full match	No results	No results	Full match	-0.76	188.08	189.087	7.395	5	0					3	16	5	DDA for preferred ion	[M+H]+1	4.4395e+08	3.04777e+08	3.88576e+08	4.42525e+08	120874	2.205e+08	3.76815e+08	766796	67530.8	1.48707e+07	1.53687e+07	1.64415e+07	58.5838	97.0448
FALSE	Glycerylphosphorylethanolamine	C5 H14 N O6 P	Full match	No results	No results	Full match	-0.57	215.056	216.063	6.992	4	0					3	6	3	DDA for preferred ion	[M+H]+1	2.5538e+08	2.49144e+08	2.80793e+08	2.90672e+08	290767	5.10284e+08	5.15514e+08	1.21433e+07	46389.6	5.83301e+07	5.85738e+07	5.59033e+07	56.0325	89.9325
FALSE	Gly-Leu	C8 H16 N2 O3	Full match	No results	Partial match	Full match	-0.36	188.116	189.123	8.037	14	0					3	6	2	No MS2	[M+H]+1	2.3004e+07	2.12545e+07	2.45797e+07	2.63364e+07	26689.6	2.80567e+07	3.02378e+07	353763	55970	2.83898e+06	2.83724e+06	2.71923e+06	54.8933	91.2255
FALSE	Glutarylcarnitine	C12 H21 N O6	Full match	No results	No results	Full match	-0.49	275.137	276.144	8.599	2	0					3	24	9	DDA for preferred ion	[M+H]+1	6.85872e+07	9.16188e+06	7.16047e+07	6.37407e+07	31687.5	8.26129e+07	8.44565e+07	1.27446e+06	30123.2	6.44787e+06	7.51172e+06	7.59311e+06	80.9928	92.2459
FALSE	glu-pro	C10 H16 N2 O5	Full match	No results	No results	Full match	-0.65	244.106	245.113	8.226	7	0					3	11	4	DDA for other ion	[M+H]+1	2.76883e+07	2.25938e+07	3.25132e+07	2.91034e+07	47960.2	1.11731e+08	1.53447e+08	849747	33955.2	3.23794e+06	3.40844e+06	3.13129e+06	57.7018	94.332
FALSE	gamma-Glu-Glu	C10 H16 N2 O7	Full match	No results	No results	Full match	-0.71	276.096	277.103	8.289	6	0					2	0	0	DDA for preferred ion	[M+H]+1	7.95197e+07	6.95419e+07	8.65284e+07	8.86378e+07	99618.9	2.91535e+07	3.37323e+07	190004	93979.9	1.01245e+07	1.01109e+07	1.0139e+07	54.0732	91.1158
FALSE	gamma-Glu-gln	C10 H17 N3 O6	Full match	No results	No results	Full match	-0.71	275.112	276.119	7.561	9	0					3	23	7	DDA for preferred ion	[M+H]+1	1.14554e+08	1.16015e+08	1.4553e+08	1.38377e+08	116884	3.99675e+07	4.31182e+07	1.25833e+06	117327	5.79738e+06	6.35457e+06	6.73145e+06	56.6407	89.7816
FALSE	gaboxadol	C6 H8 N2 O2	Full match	No results	No results	Full match	-0.69	140.059	141.066	6.342	8	0					2	2	1	DDA for preferred ion	[M+H]+1	8.20529e+06	7.48339e+06	9.70562e+06	1.06513e+07	5.52466e+06	4.57787e+07	4.18121e+07	6.52812e+06	1.39376e+06	2.27536e+06	2.24279e+06	2.26467e+06	24.5366	73.5998
FALSE	Gabapentin	C9 H17 N O2	Full match	No results	No results	Full match	-1.52	171.126	172.133	0.74	1	0					3	9	4	DDA for preferred ion	[M+H]+1	1.95151e+06	964159	1.62455e+06	1.37759e+06	2.05864e+06	2.36312e+06	126719	4.77719e+06	424800	1.22193e+07	1.20715e+07	1.14047e+07	53.8871	102.989
FALSE	Gabapentin	C9 H17 N O2	Full match	No results	No results	Full match	-0.73	171.126	172.133	0.826	1	0					3	8	3	DDA for preferred ion	[M+H]+1	1.90472e+06	1.25827e+06	1.6119e+06	2.554e+06	624343	944829	46169	1.91731e+06	313154	2.82606e+06	2.77326e+06	2.67322e+06	39.2541	74.9166
FALSE	Formylkynurenine	C11 H12 N2 O4	Full match	No results	Full match	Full match	-0.63	236.08	237.087	4.341	5	0					2	14	5	DDA for other ion	[M+H]+1	3.80865e+06	4.11595e+06	9.22865e+06	1.93894e+07	40108.8	2.29448e+06	2.4725e+06	60711.6	42449.4	293835	264473	281138	102.447	90.2105
FALSE	Fenfuram	C12 H11 N O2	Full match	No results	No results	Full match	-0.41	201.079	202.086	3.564	3	0					3	11	5	DDA for preferred ion	[M+H]+1	4.70539e+07	5.35463e+07	4.84948e+07	5.6038e+07	2.31606e+06	3.16372e+07	3.36129e+07	2.71335e+06	59219.6	1.30567e+07	1.29059e+07	1.19834e+07	53.223	80.1398
FALSE	ethylenediaminetriacetic acid	C8 H14 N2 O6	Full match	No results	No results	Full match	-1.07	234.085	235.092	1.958	8	0					3	20	9	DDA for preferred ion	[M+H]+1	9.4764e+06	9.42805e+06	1.13242e+07	1.15165e+07	81559.2	4.79263e+07	4.15144e+07	115302	69112.1	3.1865e+06	3.27756e+06	2.76926e+06	56.1497	91.6226
FALSE	Ethyl 1,2,5,6-tetrahydro-1-methyl-3-pyridinecarboxylate	C9 H15 N O2	Full match	No results	No results	Full match	-0.53	169.11	170.117	7.786	4	0					3	4	2	DDA for preferred ion	[M+H]+1	2.37517e+07	2.02589e+07	2.45502e+07	2.59661e+07	250092	2.70991e+07	3.61289e+07	919701	40491.1	6.94675e+06	6.87931e+06	7.13325e+06	52.1846	90.0642
FALSE	Epiguanine	C6 H7 N5 O	Full match	No results	No results	Full match	-0.42	165.065	166.072	3.839	5	0					3	7	3	DDA for preferred ion	[M+H]+1	1.46455e+08	1.56121e+08	2.62305e+08	3.34731e+08	159673	9.81508e+07	1.08343e+08	686946	135112	2.47365e+06	2.56125e+06	2.42409e+06	70.7048	90.9853
FALSE	entadamide A	C6 H11 N O2 S	Full match	No results	Partial match	Full match	-0.34	161.051	162.058	4.444	5	0					3	19	9	DDA for other ion	[M+H]+1	1.0034e+07	1.14904e+07	1.27371e+07	1.67772e+07	46486.8	5.15685e+06	5.53514e+06	68741.1	51741.4	1.68391e+06	1.69708e+06	1.45326e+06	60.3403	94.9619
FALSE	Edoxudine	C11 H16 N2 O5	Full match	No results	No results	Full match	-0.81	256.106	257.113	1.792	3	0					3	13	6	DDA for preferred ion	[M+H]+1	5.10228e+07	5.27377e+07	5.31547e+07	5.78929e+07	465152	4.68506e+07	4.58654e+07	668266	50057.2	1.33354e+07	1.33182e+07	1.20094e+07	52.6763	89.4557
FALSE	Drotaverine	C24 H31 N O4	Full match	No results	No results	Full match	-0.64	397.225	398.232	0.683	1	0					2	0	0	No MS2	[M+H]+1	29397.3	31425.3	46599.1	24310.3	55729.7	27186.5	30269.1	83470.4	68985.9	677413	675971	676852	57.8622	55.2588
FALSE	Dodecyltrimethylammonium	C15 H33 N	Full match	Full match	No results	No results	-0.49	227.261	228.268	2.079	0	1	87.8	9.4		9.4	3	4	2	DDA for preferred ion	[M+H]+1	425579	444573	430719	505831	2.58255e+06	255846	252183	2.8648e+06	50337.9	8.67866e+06	8.66825e+06	8.4274e+06	95.4144	109.142
FALSE	DJ3013000	C17 H14 O4	Full match	No results	No results	Full match	0.01	282.089	283.096	1.987	9	0					3	9	3	No MS2	[M+H]+1	452194	464082	467941	513980	54885.9	506550	467142	75897.1	50678.8	1.50379e+06	1.45427e+06	1.40598e+06	168.097	72.4798
FALSE	dinotefuran	C7 H14 N4 O3	Full match	No results	No results	Full match	-0.56	202.107	203.114	6.828	1	0					3	19	8	DDA for preferred ion	[M+H]+1	2.02152e+08	1.91491e+08	2.13476e+08	2.05694e+08	219231	1.56144e+08	1.56147e+08	828854	52498.1	1.38992e+07	1.36168e+07	1.19562e+07	54.8605	90.8607
FALSE	Diketo-Metribuzin	C7 H12 N4 O2	Full match	Full match	No results	No results	0.73	184.096	185.103	7.179	0	1	75.6	8.8		63.9	3	6	2	DDA for preferred ion	[M+H]+1	2.26094e+07	2.49921e+07	2.47492e+07	2.91397e+07	57024.6	1.35215e+07	2.89835e+07	622438	42601.7	6.31375e+06	6.28779e+06	6.03941e+06	56.2046	98.8093
FALSE	Dihydrothymine	C5 H8 N2 O2	Full match	No results	No results	Full match	-0.63	128.059	129.066	6.737	6	0					3	13	5	DDA for preferred ion	[M+H]+1	5.62877e+08	5.50363e+08	5.68389e+08	5.80754e+08	1.12808e+07	2.27666e+08	9.03777e+08	4.04701e+07	1.77801e+06	6.03038e+07	6.20503e+07	5.60416e+07	44.8833	107.352
FALSE	Dihydrothymine	C5 H8 N2 O2	Full match	No results	No results	Full match	-0.33	128.059	129.066	7.103	6	0					3	16	6	DDA for preferred ion	[M+H]+1	9.73717e+07	1.02289e+08	9.94548e+07	9.80634e+07	2.12999e+06	9.8491e+07	1.01782e+08	5.17262e+06	1.84063e+06	2.33743e+07	2.54775e+07	2.5954e+07	52.5975	85.991
FALSE	Diethanolamine	C4 H11 N O2	Full match	No results	No results	Full match	-0.66	105.079	106.086	6.66	2	0					3	6	2	DDA for preferred ion	[M+H]+1	2.72682e+07	2.93869e+07	2.8485e+07	3.00321e+07	3.58561e+06	2.68579e+07	2.76509e+07	4.31065e+06	3.1942e+06	9.00132e+06	8.91378e+06	8.64619e+06	41.5402	71.7858
FALSE	Dicyclohexylamine	C12 H23 N	Full match	No results	No results	Full match	-0.06	181.183	182.19	3.492	1	0					3	6	2	DDA for preferred ion	[M+H]+1	171777	178958	233342	290678	2.11824e+06	150995	155965	2.43276e+06	44399.9	7.94206e+06	7.82139e+06	7.58488e+06	141.544	116.554
FALSE	delta-guanidinovaleric acid	C6 H13 N3 O2	Full match	No results	No results	Full match	-0.57	159.101	160.108	6.713	1	0					3	28	12	DDA for preferred ion	[M+H]+1	1.99925e+07	2.08189e+07	2.1191e+07	2.33894e+07	90656.7	1.41831e+07	1.39869e+07	330298	25990.5	3.81191e+06	3.58871e+06	3.02707e+06	53.7973	89.0812
FALSE	delta-guanidinovaleric acid	C6 H13 N3 O2	Full match	No results	No results	Full match	-0.74	159.101	160.108	6.947	1	0					3	26	10	DDA for preferred ion	[M+H]+1	5.51702e+06	6.26294e+06	6.04893e+06	6.44308e+06	166221	4.53451e+06	5.22241e+06	93105	29253	1.27027e+06	1.04304e+06	1.16826e+06	52.1375	87.8477
FALSE	Deisopropylatrazine	C5 H8 Cl N5	No match	Full match	No results	No match	4.56	173.047	174.055	3.161	5	4	86.5	53.9		62.6	3	10	4	DDA for preferred ion	[M+H]+1	1.99724e+07	2.23924e+07	2.00535e+07	2.41116e+07	77335.1	1.66758e+07	1.78742e+07	103317	59963.7	3.33728e+06	3.31906e+06	3.10163e+06	55.4102	90.5872
FALSE	dacisteine	C7 H11 N O4 S	Full match	No results	No results	Full match	-0.24	205.041	206.048	6.863	4	0					3	20	9	DDA for preferred ion	[M+H]+1	1.32859e+08	1.23124e+08	1.17022e+08	1.51301e+08	84716.1	3.7606e+07	9.25914e+07	119613	75306.1	1.21574e+07	1.45973e+07	1.37222e+07	56.7068	103.591
FALSE	D-PANTOTHENIC ACID	C9 H17 N O5	Full match	No results	Full match	Full match	-0.75	219.111	220.118	5.174	2	0					3	13	5	DDA for preferred ion	[M+H]+1	5.24117e+07	5.73612e+07	6.91984e+07	7.16061e+07	1.98319e+06	2.10635e+08	2.04913e+08	3.16728e+06	44110.4	1.73616e+07	1.65205e+07	1.57878e+07	55.4833	89.7156
FALSE	D-benzylpenicilloic acid	C16 H20 N2 O5 S	Full match	No results	No results	Full match	-1	352.109	353.116	5.835	2	0					3	7	3	DDA for preferred ion	[M+H]+1	3.90686e+08	4.14115e+08	4.03145e+08	4.20731e+08	6.85276e+06	3.19048e+08	3.1336e+08	2.44995e+07	30352	9.64825e+07	1.01034e+08	1.00971e+08	51.5716	84.0018
FALSE	D-benzylpenicilloic acid	C16 H20 N2 O5 S	Full match	No results	No results	Full match	-0.84	352.109	353.116	5.199	2	0					3	15	6	DDA for preferred ion	[M+H]+1	1.76051e+07	1.91406e+07	1.9349e+07	2.23463e+07	267227	1.44797e+07	1.35438e+07	334698	30544.7	4.27566e+06	4.11771e+06	3.80755e+06	54.1761	88.1506
FALSE	Cytosine	C4 H5 N3 O	Full match	Full match	Full match	Partial match	-0.51	111.043	112.05	2.648	3	2	76.7	8.8		48	3	22	9	DDA for preferred ion	[M+H]+1	3.04444e+09	3.0717e+09	3.75491e+09	4.32151e+09	5.80941e+07	2.6508e+09	2.86525e+09	1.07666e+08	3.18462e+07	6.57852e+08	6.36736e+08	5.49954e+08	56.9383	87.0005
FALSE	Cytosine	C4 H5 N3 O	Full match	Full match	Full match	Partial match	-0.92	111.043	112.05	1.976	3	2	95.7	9.8		77	3	22	8	DDA for preferred ion	[M+H]+1	3.52975e+08	3.822e+08	3.31273e+08	3.40139e+08	2.0151e+07	3.00677e+08	2.7763e+08	8.44554e+07	1.98122e+07	1.28098e+08	1.47723e+08	1.49054e+08	45.7755	68.3469
FALSE	Cytidine 5'-diphosphocholine	C14 H26 N4 O11 P2	Full match	Full match	No results	Partial match	-0.45	488.107	489.114	8.812	1	1	98.7	98.4		98.4	3	6	2	DDA for preferred ion	[M+H]+1	4.74084e+07	4.37131e+07	5.2159e+07	4.8099e+07	1.28674e+06	2.43522e+08	2.36802e+08	4.85277e+06	31267	1.08868e+07	1.13156e+07	1.09433e+07	55.9157	89.905
FALSE	Cytarabine	C9 H13 N3 O5	Full match	Full match	Full match	Full match	-1.01	243.086	244.093	2.657	6	2	99.8	10		10	3	30	13	DDA for preferred ion	[M+H]+1	3.7402e+09	3.75371e+09	4.71717e+09	5.53747e+09	3.31316e+07	3.44917e+09	3.6135e+09	5.96848e+07	101803	8.06237e+08	7.45109e+08	6.23053e+08	58.2691	89.6155
FALSE	Cyprodenate	C13 H25 N O2	Full match	No results	No results	Full match	-2.23	227.189	228.195	0.715	1	0					3	11	4	DDA for preferred ion	[M+H]+1	7.33745e+06	2.21444e+06	971104	3.31583e+06	1.69989e+07	3.5558e+06	3.5194e+06	2.24993e+07	2.0081e+06	7.34324e+07	6.90377e+07	6.92495e+07	114.753	72.3413
FALSE	Cyprodenate	C13 H25 N O2	Full match	No results	No results	Full match	-0.62	227.189	228.196	0.778	1	0					3	13	5	DDA for preferred ion	[M+H]+1	1.04749e+07	5.33176e+06	3.35024e+06	5.70604e+06	1.40294e+07	8.78603e+06	3.15321e+06	2.28353e+07	1.15746e+06	3.30287e+07	3.21909e+07	2.99418e+07	77.8072	59.7601
FALSE	Cyprodenate	C13 H25 N O2	Full match	No results	No results	Full match	-0.54	227.189	228.196	0.837	1	0					2	3	1	DDA for preferred ion	[M+H]+1	5.71695e+06	672779	935665	1.31646e+06	2.04362e+07	2.36415e+06	2.99568e+06	1.82379e+06	2.0081e+06	1.12491e+06	1.10629e+06	1.13547e+06	100.477	122.327
FALSE	Cyclamic acid	C6 H13 N O3 S	Full match	No results	No results	Full match	-0.62	179.062	180.069	1.845	6	0					3	12	5	DDA for preferred ion	[M+H]+1	1.39543e+07	1.28996e+07	1.19576e+07	1.55469e+07	1.1887e+06	4.69176e+06	5.70602e+06	1.88424e+06	32807.2	3.98358e+06	3.91144e+06	3.63015e+06	40.6753	54.2209
FALSE	Cuminaldehyde	C10 H12 O	Full match	No results	Full match	Full match	-1.47	148.089	131.085	0.714	16	0					3	19	7	DDA for other ion	[M+H-H2O]+1	20823.3	22985	23876.9	51207.4	370130	42050.5	19605.6	320379	14209.5	810954	728040	719092	139.898	113.019
FALSE	Crotanecine	C8 H13 N O3	Full match	No results	No results	Full match	-0.67	171.09	172.097	8.041	3	0					3	12	4	DDA for preferred ion	[M+H]+1	8.06407e+06	7.72516e+06	8.64649e+06	8.48706e+06	492561	8.89712e+06	1.02642e+07	2.28213e+06	454016	1.45915e+06	1.58587e+06	1.52262e+06	50.215	72.7263
FALSE	Crotanecine	C8 H13 N O3	Full match	No results	No results	Full match	-1.03	171.09	172.097	1.006	3	0					3	3	1	DDA for preferred ion	[M+H]+1	4.02396e+06	6.20344e+06	3.86935e+06	4.1719e+06	516421	5.80205e+06	2.94892e+06	1.88931e+06	618737	3.73821e+06	3.83035e+06	3.81006e+06	25.7101	66.738
FALSE	Crotamiton	C13 H17 N O	Full match	No results	No results	Full match	-0.1	203.131	204.138	4.393	2	0					3	3	1	DDA for preferred ion	[M+H]+1	93474.1	91313.7	92481.6	75435.3	59740.1	68359.3	97092.2	105820	32789.8	1.67707e+06	1.71226e+06	1.7129e+06	15.4422	23.0772
FALSE	Creatinine	C4 H7 N3 O	Full match	Full match	No results	Partial match	-0.87	113.059	114.066	2.55	2	1	99.8	10		10	3	11	5	DDA for preferred ion	[M+H]+1	1.95107e+10	2.01876e+10	2.03192e+10	2.22478e+10	1.86566e+08	1.43397e+10	1.57451e+10	3.49605e+08	8.31716e+06	5.20315e+09	5.20699e+09	4.79676e+09	53.5529	88.7955
FALSE	Creatine	C4 H9 N3 O2	Full match	Full match	No results	Full match	-0.88	131.069	132.077	6.439	2	1	71.5	8.6		46.7	3	8	3	DDA for preferred ion	[M+H]+1	1.5394e+09	1.33582e+09	1.82502e+09	2.0181e+09	1.78158e+07	3.3269e+09	3.33441e+09	2.15885e+07	153920	1.22542e+08	1.27347e+08	1.19534e+08	57.8716	91.673
FALSE	Creatine	C4 H9 N3 O2	Full match	Full match	No results	Full match	-0.83	131.069	132.077	6.523	2	1	63.9	8.2		43.6	3	16	7	DDA for preferred ion	[M+H]+1	2.75899e+09	2.67065e+09	2.86852e+09	2.96961e+09	1.20487e+07	2.44704e+09	2.53032e+09	4.70108e+07	1.49778e+06	5.12303e+08	5.18623e+08	4.56264e+08	53.7824	89.8442
FALSE	CMP-Neu5Ac	C20 H31 N4 O16 P	Full match	No results	Full match	Full match	-0.39	614.147	615.154	7.22	1	0					3	13	5	No MS2	[M+H]+1	2.95335e+07	2.5756e+07	3.31606e+07	3.14771e+07	45228.2	3.96297e+07	4.20214e+07	537640	34852.2	2.95773e+06	3.08761e+06	2.79865e+06	56.2848	91.1628
FALSE	Citiolone	C6 H9 N O2 S	Full match	Invalid mass	No results	Full match	-0.71	159.035	160.043	2.016	1	2			51.4		3	22	9	DDA for preferred ion	[M+H]+1	1.59397e+09	1.7567e+09	1.66234e+09	1.81806e+09	4.13687e+06	1.11462e+09	1.25123e+09	7.2238e+06	58180.5	5.03274e+08	4.78346e+08	4.21509e+08	54.5252	90.83
FALSE	Citiolone	C6 H9 N O2 S	Full match	Invalid mass	No results	Full match	-0.71	159.035	160.043	1.871	1	3			66.8		3	19	9	DDA for preferred ion	[M+H]+1	7.95554e+08	6.03704e+06	9.21179e+08	9.01071e+08	2.99703e+07	9.45609e+08	1.01978e+09	3.58601e+07	56934.2	5.09676e+08	5.11432e+08	4.38192e+08	85.8318	86.6875
FALSE	Choline O-Sulfate	C5 H13 N O4 S	Full match	No results	No results	Full match	-0.8	183.057	184.064	2.238	1	0					3	23	10	DDA for preferred ion	[M+H]+1	2.20387e+07	6.58768e+08	2.965e+07	2.73034e+07	345518	2.03833e+07	1.86401e+07	74957	45392.7	4.81214e+07	4.67697e+07	3.97092e+07	193.008	89.9806
FALSE	Choline Alfoscerate	C8 H20 N O6 P	Full match	No results	No results	Full match	-1.22	257.103	258.11	7.88	3	0					3	6	2	DDA for preferred ion	[M+H]+1	1.26322e+10	1.23187e+10	1.3412e+10	1.37133e+10	4.51886e+07	1.60095e+10	1.6014e+10	3.55179e+08	1.5501e+06	2.24484e+09	2.32409e+09	2.34061e+09	54.3331	89.4265
FALSE	Choline	C5 H13 N O	Full match	Full match	No results	No results	-0.93	103.1	104.107	5.656	0	1	98.4	9.9		10	3	3	1	DDA for preferred ion	[M+H]+1	5.23226e+09	5.29339e+09	4.99231e+09	5.57461e+09	2.81273e+08	2.31487e+09	2.34352e+09	4.48514e+08	1.46703e+07	2.25998e+09	2.29849e+09	2.25257e+09	45.2967	69.675
FALSE	Cetrimonium	C19 H41 N	Full match	Full match	No results	No results	-1.09	283.324	284.331	3.073	0	1	97.9	9.9		9.9	3	3	1	DDA for preferred ion	[M+H]+1	381518	201256	250352	246989	2.24177e+06	187625	296219	3.05479e+06	62466.6	7.22846e+07	7.22312e+07	7.04984e+07	197.148	110.469
FALSE	Carnosine	C9 H14 N4 O3	Full match	Full match	No results	Full match	-0.86	226.107	227.114	8.237	8	1	97.9	98		98	3	18	7	DDA for preferred ion	[M+H]+1	9.45251e+07	9.59117e+07	9.66311e+07	1.02976e+08	435352	7.21596e+07	7.02794e+07	2.99078e+06	61380.7	2.57497e+07	2.45329e+07	2.23406e+07	52.5802	88.0893
FALSE	carbapenem	C6 H7 N O	Full match	No results	No results	Full match	-0.53	109.053	110.06	0.537	11	0					3	17	6	DDA for preferred ion	[M+H]+1	4.92484e+06	1.57347e+06	729065	646728	461536	840171	986648	778130	483217	527720	589618	590470	113.078	105.327
FALSE	Capsi-amide	C17 H35 N O	Full match	No results	No results	Full match	-1.1	269.272	270.279	0.829	1	0					3	9	4	No MS2	[M+H]+1	178699	220903	323420	556029	497438	53244.4	47046.7	1.96536e+06	8247.12	1.82679e+06	1.81163e+06	1.70349e+06	51.9403	156.953
FALSE	Calystegin B2	C7 H13 N O4	Full match	No results	No results	Full match	-0.47	175.084	176.092	7.942	7	0					3	20	7	DDA for preferred ion	[M+H]+1	1.72442e+07	1.61963e+07	1.9028e+07	1.71692e+07	32878.1	1.77243e+07	1.67633e+07	611028	81650.6	4.30394e+06	4.50944e+06	4.90147e+06	54.667	88.8557
FALSE	C16-Dihydroceramide	C34 H69 N O3	Full match	No results	No results	Full match	-2.18	539.528	540.534	0.715	1	0					3	3	1	DDA for preferred ion	[M+H]+1	31452.1	19231	18919.7	16286.4	50397	17877.6	26967.4	67841.2	15668.8	2.6393e+06	2.63194e+06	2.5749e+06	77.5093	54.744
FALSE	C14-Dihydroceramide	C32 H65 N O3	Full match	No results	No results	Full match	-2.04	511.496	512.503	0.72	1	0					3	14	6	DDA for preferred ion	[M+H]+1	93543.6	22142.1	24663.3	18619.1	15171.3	25904.3	41210.9	1.14395e+06	29432.2	3.31661e+06	3.38174e+06	3.01775e+06	103.083	192.819
FALSE	Bis(4-ethylbenzylidene)sorbitol	C24 H30 O6	Full match	Full match	No results	Partial match	-1.13	414.204	432.238	0.745	9	2	98.9	9.9		10	3	14	6	DDA for preferred ion	[M+NH4]+1	6.8468e+07	1.20629e+08	9.39975e+07	9.29093e+07	2.27886e+08	1.17422e+08	5.05437e+07	2.43567e+08	70123.8	2.76893e+08	2.7757e+08	2.48524e+08	55.3891	77.2037
FALSE	Bis(2-ethylhexyl) amine	C16 H35 N	Full match	Full match	No results	No results	-0.64	241.277	242.284	2.477	0	1	75.4	47.4		51.8	3	3	1	DDA for preferred ion	[M+H]+1	1.37068e+06	1.56568e+06	1.45783e+06	1.55186e+06	722044	995555	927314	111216	80779.7	5.3493e+06	5.46501e+06	5.37291e+06	44.8241	49.335
FALSE	Betaine	C5 H11 N O2	Full match	Full match	Partial match	Partial match	-1.2	117.079	156.042	5.787	14	3	98.3	9.9		10	3	1	0	DDA for preferred ion	[M+K]+1	1.7087e+09	1.76908e+09	1.75535e+09	1.75874e+09	1.40888e+08	1.97924e+09	1.88644e+09	6.02114e+08	2.87422e+07	1.37492e+09	1.37248e+09	1.37995e+09	41.4399	66.2308
FALSE	Azanidazole	C10 H10 N6 O2	Full match	No results	No results	Not the top hit	-0.87	246.087	247.094	3.001	3	0					3	14	6	DDA for preferred ion	[M+H]+1	3.36075e+08	3.64755e+08	3.61312e+08	4.81919e+08	2.70593e+07	5.52643e+08	5.43115e+08	4.56373e+07	2.53719e+07	7.85698e+07	8.59579e+07	7.7476e+07	51.9927	81.6105
FALSE	Azanidazole	C10 H10 N6 O2	Full match	No results	No results	Full match	-0.84	246.087	247.094	7.675	3	0					3	6	2	DDA for preferred ion	[M+H]+1	4.64393e+07	5.32689e+07	5.19677e+07	6.23921e+07	1.02021e+07	1.62101e+08	1.02782e+08	2.73234e+07	1.65296e+06	3.4812e+07	3.40444e+07	3.34205e+07	43.7893	75.8028
FALSE	Autumnolide	C15 H20 O5	Full match	No results	No results	Full match	-1.05	280.131	281.138	0.749	15	0					3	11	4	DDA for preferred ion	[M+H]+1	3.04646e+06	5.11702e+06	4.3238e+06	4.15211e+06	7.65354e+06	5.23545e+06	2.27476e+06	8.47604e+06	15228.7	1.20312e+07	1.18618e+07	1.1076e+07	39.0569	68.4719
FALSE	ATPA	C10 H16 N2 O4	Full match	No results	No results	Full match	-0.76	228.111	229.118	7.66	7	0					3	5	2	DDA for preferred ion	[M+H]+1	5.17945e+08	4.90759e+08	5.6496e+08	5.81591e+08	1.4917e+06	6.6336e+08	6.88979e+08	1.42821e+07	184736	6.35705e+07	6.51037e+07	6.56352e+07	54.9484	90.0246
FALSE	ATPA	C10 H16 N2 O4	Full match	No results	No results	Full match	-0.8	228.111	229.118	7.314	7	0					3	9	3	DDA for preferred ion	[M+H]+1	4.25658e+08	4.14665e+08	4.49497e+08	4.78276e+08	693794	4.06363e+08	4.66303e+08	2.85946e+06	149600	3.57507e+07	3.67997e+07	3.43284e+07	55.9038	91.5385
FALSE	Atagabalin	C10 H19 N O2	Full match	No results	No results	Full match	-0.74	185.142	186.149	0.851	1	0					3	15	6	DDA for preferred ion	[M+H]+1	764783	297409	880311	868358	398587	408947	293669	500501	99134.5	1.13614e+06	1.10002e+06	1.00689e+06	39.3632	51.9776
FALSE	Aspartyl-L-proline	C9 H14 N2 O5	Full match	No results	No results	Full match	-0.47	230.09	231.097	8.177	7	0					3	21	8	DDA for preferred ion	[M+H]+1	1.27811e+07	1.31967e+07	1.66323e+07	1.33052e+07	50508.9	3.10591e+07	4.19586e+07	312519	45050.5	1.36297e+06	1.56122e+06	1.5856e+06	57.2953	107.015
FALSE	Aspartic acid, N-salicyloyl-	C11 H11 N O6	Full match	No results	No results	Full match	-1.03	253.059	254.066	6.62	2	0					3	26	9	No MS2	[M+H]+1	1.65308e+07	1.62403e+07	2.12673e+07	2.13697e+07	24393.8	1.05274e+07	1.65366e+07	34779.9	22240.5	79814	91139.6	95405.8	58.1234	95.6232
FALSE	Asparaginyl-4-hydroxyproline	C9 H15 N3 O5	Full match	No results	No results	Full match	-0.62	245.101	246.108	6.995	2	0					3	5	2	DDA for preferred ion	[M+H]+1	3.08145e+07	3.05737e+07	3.35715e+07	2.93641e+07	77738.6	5.80308e+07	4.5954e+07	206899	44798.6	1.23174e+06	1.27476e+06	1.26668e+06	54.6143	91.9599
FALSE	asp-gln	C9 H15 N3 O6	Full match	No results	No results	Full match	-0.74	261.096	262.103	8.134	6	0					3	19	9	No MS2	[M+H]+1	5.80211e+06	5.14358e+06	5.895e+06	6.51414e+06	25146	5.11923e+06	4.20331e+06	87396.4	23703.9	1.02376e+06	1.0095e+06	868430	56.1979	90.5858
FALSE	Argininosuccinic acid	C10 H18 N4 O6	Full match	Full match	Partial match	Full match	-0.86	290.123	291.13	8.604	5	1	90.9	82.7		82.7	3	7	3	DDA for preferred ion	[M+H]+1	7.78758e+07	6.94556e+07	9.44634e+07	8.92308e+07	1.16535e+06	2.48822e+08	2.76378e+08	5.41462e+06	138417	9.30736e+06	9.85148e+06	9.38424e+06	57.4018	90.6184
FALSE	Arg-Glu	C11 H21 N5 O5	Full match	No results	No results	Full match	-0.82	303.154	304.161	7.142	2	0					3	10	4	No MS2	[M+H]+1	6.83153e+06	6.63515e+06	7.19706e+06	7.00682e+06	29309.8	1.41645e+07	1.37644e+07	43781.6	26949.7	374242	401775	385024	55.6507	91.7901
FALSE	Aniline	C6 H7 N	Full match	Full match	No results	Partial match	-0.67	93.0579	94.0651	5.467	3	4	99.4	10		77.3	3	1	0	DDA for preferred ion	[M+H]+1	1.35341e+06	1.2628e+06	1.29926e+06	1.31365e+06	292078	1.27032e+06	1.23019e+06	460708	76529.5	2.12624e+07	2.13033e+07	2.11081e+07	30.2239	53.766
FALSE	angustine	C20 H15 N3 O	Full match	No results	No results	Full match	-0.58	313.122	314.129	3.818	1	0					3	11	5	DDA for preferred ion	[M+H]+1	108835	102229	134374	192235	138320	115478	107710	225350	36674.1	1.15644e+06	1.1512e+06	1.06187e+06	28.0114	35.0929
FALSE	Amide C18	C18 H37 N O	Full match	No results	No results	Full match	-1.4	283.288	284.294	0.721	1	0					3	3	1	No MS2	[M+H]+1	504615	439054	307936	883418	713220	570281	365763	2.35888e+06	37964.5	3.34122e+06	3.31282e+06	3.26339e+06	64.8303	84.6599
FALSE	alpha-methylstyrene	C9 H10	Full match	No results	No results	Full match	-2.69	118.078	119.085	0.744	2	0					3	10	4	DDA for preferred ion	[M+H]+1	4.45774e+06	7.89546e+06	6.32051e+06	6.14764e+06	1.38972e+07	8.7349e+06	3.7874e+06	1.62816e+07	14614.3	1.7786e+07	1.78093e+07	1.65498e+07	47.3457	72.4284
FALSE	Allopurinol	C5 H4 N4 O	Full match	Full match	Partial match	Partial match	-0.47	136.039	137.046	1.839	5	2	91.8	9.6		80.5	3	10	4	DDA for preferred ion	[M+H]+1	5.67294e+09	5.64754e+09	6.21647e+09	6.79302e+09	1.28412e+07	9.66262e+08	8.86975e+08	2.04091e+07	4.07522e+06	1.37226e+09	1.34605e+09	1.27289e+09	53.8514	88.9782
FALSE	Allopurinol	C5 H4 N4 O	Full match	Full match	Partial match	Partial match	-0.45	136.039	137.046	2.876	8	2	76.3	8.8		69.7	2	9	3	DDA for preferred ion	[M+H]+1	5.16179e+08	7.24419e+08	7.0486e+08	9.09094e+08	1.4421e+07	7.84337e+07	5.98901e+07	1.14653e+07	9.65708e+06	2.57777e+08	2.41737e+08	2.51463e+08	56.3527	72.9883
FALSE	Allopurinol	C5 H4 N4 O	Full match	No results	Partial match	Full match	-1.92	136.039	178.072	0.526	5	0					3	22	11	DDA for preferred ion	[M+ACN+H]+1	444458	714114	310929	94626.9	156478	2.89462e+06	691618	5.44057e+06	527411	538154	442919	534443	75.4325	113.354
FALSE	Allantoin	C4 H6 N4 O3	Full match	No results	Partial match	Full match	-0.53	158.044	159.051	1.179	3	0					3	13	5	DDA for preferred ion	[M+H]+1	6.55369e+06	8.36516e+06	8.43575e+06	9.51443e+06	152626	5.28293e+06	5.20701e+06	456163	47507.9	2.45768e+06	2.29681e+06	2.23295e+06	50.2331	82.8008
FALSE	AL9450000	C4 H8 N2	Full match	No results	No results	Full match	-1.17	84.0687	85.0759	1.029	1	0					3	4	1	DDA for other ion	[M+H]+1	1.06964e+06	1.03361e+06	1.53969e+06	498626	159787	812082	1.18436e+06	1.32475e+06	1.23591e+06	8.99702e+06	8.82163e+06	8.78415e+06	62.8373	50.5173
FALSE	Afloqualone	C16 H14 F N3 O	No match	Full match	No results	No results	-4.9	283.112	284.118	4.581	0	3	85.6	9.3		56.6	3	9	3	DDA for preferred ion	[M+H]+1	95897.5	76003	119200	159813	14650.8	89499.5	102948	17967.3	35638.5	1.32569e+06	1.2989e+06	1.2419e+06	56.2594	68.438
FALSE	afegostat	C6 H13 N O3	Full match	No results	Partial match	Full match	-0.5	147.09	148.097	1.256	10	0					3	9	4	DDA for preferred ion	[M+H]+1	4.39016e+06	3.48488e+06	4.09374e+06	3.38857e+06	5.0067e+06	3.13931e+06	3.86343e+06	6.01261e+06	825795	1.75041e+07	1.77249e+07	1.65376e+07	21.078	26.0254
FALSE	afegostat	C6 H13 N O3	Full match	No results	Partial match	Full match	-0.81	147.09	148.097	9.199	10	0					3	5	2	DDA for preferred ion	[M+H]+1	1.44691e+07	1.34065e+07	1.4036e+07	1.55379e+07	2.59652e+06	1.76152e+07	1.73416e+07	3.49953e+06	2.17086e+06	7.72453e+06	7.70883e+06	7.45859e+06	36.8709	67.1312
FALSE	AE4025000	C8 H9 N O2	Full match	No results	Partial match	Full match	-0.58	151.063	152.071	1.327	23	0					3	4	1	DDA for preferred ion	[M+H]+1	2.33015e+08	2.33501e+08	2.25282e+08	2.54992e+08	1.49749e+07	1.60787e+08	1.89809e+08	3.17672e+07	1.11254e+06	1.91251e+08	1.95853e+08	1.95196e+08	42.3849	73.1425
FALSE	Adenosine 5'-monophosphate	C10 H14 N5 O7 P	Full match	Full match	Full match	Full match	-0.69	347.063	348.07	7.985	9	2	99.1	10		10	2	9	3	DDA for preferred ion	[M+H]+1	1.5933e+08	1.28739e+08	1.63017e+08	1.83958e+08	2.03858e+07	1.36507e+09	1.36756e+09	8.88732e+07	278547	9.343e+07	9.94364e+07	9.59277e+07	54.5083	85.5544
FALSE	Adenosine	C10 H13 N5 O4	Full match	Full match	Full match	Full match	-1.3	267.097	268.104	1.688	7	1	98.3	9.9		9.9	3	3	1	DDA for preferred ion	[M+H]+1	1.83218e+09	1.63006e+09	2.08033e+09	1.73342e+09	8.3676e+07	4.3194e+09	3.32161e+09	1.06363e+08	2.07111e+07	7.10565e+08	7.17361e+08	6.99313e+08	51.3682	88.8984
FALSE	Adenosine	C10 H13 N5 O4	Full match	Full match	Full match	Full match	-0.92	267.097	268.104	2.405	12	1	96.8	9.8		9.8	2	30	10	DDA for preferred ion	[M+H]+1	9.17821e+07	9.35787e+07	1.02689e+08	1.2051e+08	3.66234e+07	1.70419e+08	1.59541e+08	3.28517e+07	3.23201e+07	8.05276e+07	9.82994e+07	8.98758e+07	32.9507	63.3352
FALSE	Adenine	C5 H5 N5	Full match	Full match	Full match	Partial match	-0.3	135.054	136.062	1.929	2	1	81.7	9.1		53.9	3	6	2	DDA for preferred ion	[M+H]+1	1.44135e+09	1.17178e+09	1.36142e+09	1.31761e+09	2.06872e+08	3.90252e+09	3.05504e+09	4.02491e+08	4.264e+08	1.14469e+09	1.19497e+09	1.18845e+09	43.7866	79.9694
FALSE	Adenine	C5 H5 N5	Full match	Full match	Full match	Partial match	-0.86	135.054	136.062	1.142	2	1	98.1	9.9		9.9	3	12	4	DDA for preferred ion	[M+H]+1	1.60463e+08	1.66565e+08	1.5884e+08	1.31561e+08	1.63465e+08	1.87049e+08	2.56382e+08	6.86168e+08	1.13194e+08	1.663e+08	1.74923e+08	1.80426e+08	15.7084	71.8106
FALSE	ACPC	C4 H7 N O2	Full match	No results	Full match	Full match	-0.87	101.048	102.055	1.073	11	0					3	17	6	DDA for preferred ion	[M+H]+1	3.46993e+06	2.17656e+06	3.10729e+06	3.17617e+06	2.46873e+06	2.7348e+06	5.12192e+06	9.37317e+06	1.7433e+06	5.18636e+06	4.73679e+06	4.60453e+06	17.5474	57.0023
FALSE	Acetylcholine	C7 H15 N O2	Full match	Full match	No results	Partial match	-0.8	145.11	146.117	8.45	4	1	94.5	9.7		68.5	3	1	0	DDA for preferred ion	[M+H]+1	2.25804e+09	2.26295e+09	2.33214e+09	2.44876e+09	2.01122e+07	4.57433e+09	4.88675e+09	9.37009e+07	769236	4.53485e+08	4.57517e+08	4.54227e+08	53.4764	89.8585
FALSE	Acetyl-β-methylcholine	C8 H17 N O2	Full match	Full match	No results	Partial match	-0.49	159.126	160.133	8.855	3	1	61.2	42.8		43.2	3	4	1	DDA for preferred ion	[M+H]+1	5.01492e+08	5.2168e+08	5.20255e+08	5.50754e+08	8.57431e+06	1.04723e+09	1.13166e+09	2.76486e+07	905347	1.32909e+08	1.32522e+08	1.29519e+08	52.1558	88.9423
FALSE	Acetyl-L-carnitine	C9 H17 N O4	Full match	Full match	No results	Full match	-0.62	203.116	204.123	7.042	3	1	98.5	84.6		92.2	3	3	1	DDA for preferred ion	[M+H]+1	7.94907e+09	8.23825e+09	8.21676e+09	8.8928e+09	6.60507e+07	1.26323e+10	1.32625e+10	3.01875e+08	46047.2	2.30082e+09	2.31418e+09	2.25682e+09	53.623	89.2299
FALSE	Acetyl benzoyl	C9 H8 O2	Full match	No results	Partial match	Full match	1.73	148.052	149.06	0.69	15	0					3	12	5	DDA for other ion	[M+H]+1	346905	184369	236120	332206	56363.5	137350	289612	38235.6	20542.6	90915.7	83119.5	88749.3	46.6572	72.3482
FALSE	ACETONE CYANOHYDRIN	C4 H7 N O	Full match	No results	Full match	Full match	-1.02	85.0528	118.086	6.521	3	0					3	7	3	DDA for preferred ion	[M+H+MeOH]+1	7.66619e+08	1.02504e+09	5.1923e+08	5.31994e+08	1.12561e+09	6.48804e+08	6.2381e+08	1.19787e+09	2.83248e+08	1.74399e+09	1.74325e+09	1.66403e+09	33.3031	30.9975
FALSE	Acadesine	C9 H14 N4 O5	Full match	Full match	No results	Full match	-0.57	258.096	259.104	1.764	1	1	90.7	58.4		75.9	3	12	5	DDA for preferred ion	[M+H]+1	1.77352e+07	1.97764e+07	1.93523e+07	1.96497e+07	67153	4.21478e+07	4.23223e+07	231463	50195.9	5.36492e+06	5.41933e+06	4.95215e+06	54.8926	90.7674
FALSE	AC-ASN-OH	C6 H10 N2 O4	Full match	No results	No results	Full match	-0.23	174.064	175.071	7.23	4	0					2	5	2	DDA for preferred ion	[M+H]+1	4.6827e+07	3.57454e+07	5.21664e+07	4.70098e+07	63765.5	2.89875e+07	4.02266e+07	490130	48959.6	8.72519e+06	8.87862e+06	8.55115e+06	58.1548	92.6109
FALSE	AC-ASN-OH	C6 H10 N2 O4	Full match	No results	No results	Full match	-0.41	174.064	175.071	7.372	4	0					3	12	5	DDA for preferred ion	[M+H]+1	7.36466e+07	6.98232e+07	7.71452e+07	8.32969e+07	80478.7	5.21365e+07	7.33356e+07	492650	71112.4	9.86165e+06	9.15321e+06	9.08809e+06	55.6793	96.0276
FALSE	9-Pentofuranosyl-3,9-dihydro-1H-purine-2,6-dione	C10 H12 N4 O6	Full match	No results	Full match	Full match	-0.93	284.076	285.083	1.365	2	0					3	7	3	DDA for preferred ion	[M+H]+1	1.63491e+07	1.62693e+07	1.65542e+07	1.78841e+07	1.05513e+06	1.46024e+07	1.6464e+07	2.53424e+06	49924.7	1.46674e+07	1.49632e+07	1.42301e+07	38.2609	75.2312
FALSE	8-Methyl-2(1H)-quinolinone	C10 H9 N O	Full match	No results	No results	Full match	-0.48	159.068	160.076	4.368	8	0					3	13	5	DDA for preferred ion	[M+H]+1	4.75486e+07	5.38129e+07	3.16417e+07	4.10081e+07	114036	7.44378e+07	7.42456e+07	129493	87783.2	3.05263e+06	3.32524e+06	3.33682e+06	60.1423	91.3839
FALSE	8-hydroxy-deoxyguanosine	C10 H13 N5 O5	Full match	No results	Partial match	Full match	-1.06	283.092	284.099	2.486	6	0					3	22	9	DDA for preferred ion	[M+H]+1	1.07224e+09	1.12625e+09	1.50277e+09	1.71594e+09	1.41486e+06	1.17606e+08	1.31861e+08	5.86263e+06	66540.7	1.25481e+08	1.31767e+08	1.10393e+08	59.3689	88.1744
FALSE	8-[(Aminomethyl)sulfanyl]-6-sulfanyloctanoic acid	C9 H19 N O2 S2	Full match	No results	No results	Not the top hit	-3.14	237.086	238.093	0.543	8	0					2	18	7	No MS2	[M+H]+1	67146.9	123034	45718.1	22865.1	40597.3	274580	262726	118019	24296	76618	69617.1	80468.8	75.7756	59.6704
FALSE	7-Methylguanine	C6 H7 N5 O	Full match	Full match	No results	Partial match	-0.63	165.065	166.072	2.205	5	2	97.3	80		86.7	3	7	3	DDA for preferred ion	[M+H]+1	3.88537e+08	4.20181e+08	4.01785e+08	4.71045e+08	3.14164e+06	4.09423e+08	3.83074e+08	6.82452e+06	64091.3	1.45084e+08	1.4442e+08	1.37322e+08	53.8057	89.6075
FALSE	7-Methylguanine	C6 H7 N5 O	Full match	Full match	No results	Partial match	-0.72	165.065	166.072	1.907	5	2	78.3	49.1		66.7	3	5	2	DDA for preferred ion	[M+H]+1	1.45409e+08	1.52327e+08	1.52995e+08	1.67589e+08	569614	8.36949e+07	8.59964e+07	1.37064e+06	74941.3	2.84518e+07	2.94519e+07	2.84659e+07	54.5663	89.5875
FALSE	7-hydroxylauric acid	C12 H24 O3	Full match	No results	No results	Full match	-0.4	216.173	217.18	0.845	5	0					3	18	8	DDA for preferred ion	[M+H]+1	1.14816e+06	1.3314e+06	2.70946e+06	1.98665e+06	1.02633e+06	1.27771e+06	580348	622145	78821.8	704557	711294	616558	67.6327	42.6175
FALSE	7-(1-Ethoxyethoxy)-4,10-dimethyl-3,5,9,11-tetraoxatridecane	C15 H32 O6	Full match	No results	No results	Full match	-1	308.22	309.227	0.856	1	0					3	16	6	DDA for preferred ion	[M+H]+1	4.11857e+06	3.99939e+06	8.42368e+06	9.08242e+06	1.8662e+06	5.23561e+06	2.24212e+06	1.58525e+06	855064	2.1194e+06	1.95857e+06	1.88686e+06	57.8143	52.5101
FALSE	6-Oxo-pipecolinic acid	C6 H9 N O3	Full match	No results	No results	Full match	-0.43	143.058	144.065	1.743	6	0					3	16	7	DDA for preferred ion	[M+H]+1	4.42334e+07	4.72093e+07	6.7993e+07	5.07035e+07	3.46038e+06	1.50713e+08	1.53612e+08	4.25985e+06	497689	2.70341e+07	2.65765e+07	2.38475e+07	56.0592	93.0901
FALSE	6-Oxo-pipecolinic acid	C6 H9 N O3	Full match	No results	No results	Full match	-0.36	143.058	144.065	2.204	6	0					3	28	12	DDA for preferred ion	[M+H]+1	1.58016e+08	1.63148e+08	2.02732e+08	2.37361e+08	2.20803e+06	3.23852e+08	2.73925e+08	4.16422e+06	1.33034e+06	4.03081e+07	3.81007e+07	3.17218e+07	56.6144	90.7848
FALSE	6-Oxo-pipecolinic acid	C6 H9 N O3	Full match	No results	No results	Full match	-0.95	143.058	161.092	1.646	6	0					3	9	4	DDA for preferred ion	[M+NH4]+1	5.22831e+07	5.32091e+07	4.9804e+07	4.45538e+07	7.33916e+06	4.98683e+07	7.01546e+07	1.07383e+07	43820.8	2.38612e+07	2.37926e+07	2.23281e+07	45.8718	74.2486
FALSE	6-Oxo-pipecolinic acid	C6 H9 N O3	Full match	No results	No results	Full match	-0.42	143.058	144.065	6.546	6	0					2	5	2	DDA for preferred ion	[M+H]+1	3.92642e+07	2.8906e+07	4.25076e+07	4.02984e+07	3.63182e+06	5.85292e+07	6.22652e+07	6.67657e+06	1.14286e+06	8.37267e+06	8.20848e+06	8.55467e+06	55.4738	80.2371
FALSE	6-Methylhept-5-en-2-one	C8 H14 O	Full match	No results	No results	Full match	-0.57	126.104	127.112	0.852	24	0					3	24	11	DDA for preferred ion	[M+H]+1	346013	427948	905475	741170	420850	624091	227926	204347	21056.2	301106	244536	299054	53.326	45.679
FALSE	6-Methyl[1,2,4]triazolo[4,3-b]pyridazin-8-ol	C6 H6 N4 O	Full match	Full match	No results	Partial match	-0.48	150.054	151.061	1.475	3	1	60.9	46.4		46.4	3	7	3	DDA for preferred ion	[M+H]+1	9.55921e+06	2.5374e+06	1.0164e+07	1.15634e+07	553783	1.77315e+07	1.8596e+07	1.53977e+06	94173.7	1.05031e+07	1.10002e+07	1.0484e+07	56.8565	82.9343
FALSE	6-Methoxy-1-methyl-2-phenyl-4(1H)-quinolinone	C17 H15 N O2	Full match	No results	No results	Full match	-1.07	265.11	266.117	0.737	5	0					3	5	2	DDA for preferred ion	[M+H]+1	49210.8	387768	43197	10357.9	3490.54	22228.9	36338.8	9652.98	13528.2	6.9946e+07	6.87988e+07	6.72991e+07	166.027	69.5557
FALSE	6-Hydroxycaproic acid	C6 H12 O3	Full match	No results	No results	Full match	-0.81	132.079	133.086	1.146	21	0					3	5	2	DDA for preferred ion	[M+H]+1	2.14716e+06	2.9695e+06	2.42291e+06	3.35909e+06	1.20961e+06	228499	1.421e+06	1.6755e+06	72549.4	1.97802e+06	1.89384e+06	1.92223e+06	21.0422	49.7936
FALSE	6-hydroxy-1H-indole-3-acetamide	C10 H10 N2 O2	Full match	No results	No results	Full match	-0.62	190.074	191.081	0.85	5	0					3	23	9	DDA for preferred ion	[M+H]+1	2.26005e+06	2.56469e+06	3.77692e+06	5.10802e+06	547111	1.91821e+06	1.52632e+06	929706	72133.8	3.76069e+06	3.50641e+06	3.13289e+06	48.6337	42.2379
FALSE	5-{4-[2-(Methylamino)ethoxy]benzyl}-1,3-thiazolidine-2,4-dione	C13 H16 N2 O3 S	Full match	No results	No results	Full match	-0.83	280.088	281.095	4.314	1	0					3	29	13	DDA for preferred ion	[M+H]+1	2.9766e+07	3.49312e+07	5.39358e+07	1.02694e+08	51272.7	5.80918e+06	4.96551e+06	104441	38824.1	6.58027e+06	6.02276e+06	5.10096e+06	84.555	89.5903
FALSE	5-O-Methylvisamminol	C16 H18 O5	Full match	No results	No results	Full match	3.99	290.115	291.124	0.808	5	0					3	15	7	No MS2	[M+H]+1	62030.7	23441.8	30460.7	26837.7	64111.3	23973.9	37097.7	51068.7	11566.1	989935	997357	885525	44.4414	40.3144
FALSE	5-methylthioribose	C6 H12 O4 S	Full match	No results	Full match	Full match	-0.77	180.046	181.053	1.766	2	0					3	18	8	DDA for preferred ion	[M+H]+1	5.3612e+06	5.74457e+06	5.63846e+06	6.41114e+06	45338.6	5.56227e+06	5.83991e+06	66994.3	36718.3	874335	871244	761771	55.7057	89.963
FALSE	5-methyldeoxycytidine	C10 H15 N3 O4	Full match	No results	No results	Full match	-0.99	241.106	242.113	2.739	3	0					3	24	10	DDA for preferred ion	[M+H]+1	1.59832e+07	1.75606e+07	1.69308e+07	2.01006e+07	76477.3	1.01339e+07	1.08784e+07	103945	66151.4	3.88175e+06	3.67136e+06	3.16265e+06	55.516	90.0939
FALSE	5-methyldeoxycytidine	C10 H15 N3 O4	Full match	No results	No results	Full match	-1.13	241.106	242.113	6.626	3	0					2	10	4	No MS2	[M+H]+1	5.88344e+06	5.82309e+06	6.40046e+06	6.11007e+06	31008.9	6.2076e+06	7.03126e+06	44206.2	28275.5	126116	116869	122767	55.6329	90.7364
FALSE	5-Methylcytosine	C5 H7 N3 O	Full match	Full match	No results	Partial match	-0.44	125.059	126.066	2.753	3	1	85.8	9.3		54	3	21	9	DDA for preferred ion	[M+H]+1	2.89236e+08	3.01291e+08	3.464e+08	3.98151e+08	1.65092e+07	1.41953e+08	1.55144e+08	3.23513e+07	8.41337e+06	6.15894e+07	5.99425e+07	5.1937e+07	54.5425	68.7993
FALSE	5-Methylcytosine	C5 H7 N3 O	Full match	No results	No results	Full match	-0.53	125.059	126.066	4.761	3	0					3	11	4	DDA for preferred ion	[M+H]+1	1.08684e+07	1.38179e+07	1.42174e+07	1.80879e+07	3.11589e+06	1.13246e+07	9.07725e+06	5.50634e+06	3.25772e+06	6.45992e+06	6.49646e+06	6.92492e+06	48.6955	42.8834
FALSE	5-Methylcytidine	C10 H15 N3 O5	Full match	No results	No results	Full match	-0.93	257.101	258.108	1.978	5	0					3	5	2	DDA for preferred ion	[M+H]+1	2.70749e+08	2.87916e+08	2.80408e+08	3.0979e+08	1.99197e+06	2.13029e+08	2.27458e+08	4.45479e+06	54300.4	8.30405e+07	8.29687e+07	7.99126e+07	52.0305	89.1687
FALSE	5-Methyl-2-octyl-3(2H)-furanone	C13 H22 O2	Full match	No results	No results	Full match	-0.95	210.162	228.196	0.714	12	0					3	11	4	DDA for other ion	[M+NH4]+1	5.45147e+06	2.16808e+06	854051	3.2367e+06	1.38855e+07	3.16322e+06	2.35413e+06	1.61682e+07	2.0081e+06	7.35778e+07	6.91744e+07	6.92495e+07	104.695	80.6897
FALSE	5-Isopropyl-2-methyl-2-cyclohexen-1-one	C10 H16 O	Full match	No results	No results	Full match	-0.79	152.12	153.127	0.831	110	0					3	4	2	DDA for preferred ion	[M+H]+1	173766	640084	602037	95455	295524	462530	902762	2.17783e+06	242228	166133	166753	161323	94.5086	100.208
FALSE	5-guanidino-2-oxopentanoic acid	C6 H11 N3 O3	Full match	No results	No results	Full match	-0.29	173.08	174.087	7.741	1	0					3	4	2	DDA for preferred ion	[M+H]+1	4.18711e+08	4.04434e+08	4.81742e+08	4.6593e+08	2.27491e+06	2.42794e+08	2.73183e+08	9.68808e+06	601283	6.27668e+07	6.46576e+07	6.32717e+07	54.9255	88.0928
FALSE	5-guanidino-2-oxopentanoic acid	C6 H11 N3 O3	Full match	No results	No results	Full match	-0.36	173.08	174.087	7.135	1	0					2	10	4	DDA for preferred ion	[M+H]+1	2.68129e+08	2.45752e+08	2.81947e+08	2.86442e+08	1.10096e+06	1.29639e+08	1.49069e+08	4.04262e+06	319705	8.61297e+07	8.9636e+07	8.31979e+07	54.6229	89.2661
FALSE	5-guanidino-2-oxopentanoic acid	C6 H11 N3 O3	Full match	No results	No results	Full match	-0.26	173.08	174.087	6.871	1	0					3	18	8	DDA for preferred ion	[M+H]+1	1.50868e+08	4.18979e+08	1.7812e+08	2.43142e+08	894640	1.59289e+08	1.83724e+08	4.02177e+06	562851	5.21045e+07	5.35782e+07	4.63024e+07	75.2597	89.5185
FALSE	5-Fluoro PY-PINACA	C17 H22 F N3 O	No match	Full match	No results	No results	-4.2	303.175	304.181	4.405	0	1	51.3	62.5		62.5	3	3	1	DDA for preferred ion	[M+H]+1	79926.1	68755	85581.1	95938.5	18181.1	68474	86535.3	23247.3	27150.2	1.28319e+06	1.27989e+06	1.25401e+06	41.399	57.97
FALSE	5,6,7,8-Tetrahydro-4a(4H)-pteridinol	C6 H10 N4 O	Full match	No results	No results	Full match	-1.27	154.085	155.093	2.579	1	0					3	17	7	DDA for preferred ion	[M+H]+1	7.81228e+07	8.16371e+07	8.43316e+07	9.22531e+07	828059	6.19023e+07	6.42999e+07	1.68584e+06	68542.4	2.46478e+07	2.37001e+07	2.1583e+07	53.3254	88.375
FALSE	5,5-dimethyl-2-{[(2-phenylacetyl)amino]methyl}-1,3-thiazolane-4-carboxylic acid	C15 H20 N2 O3 S	Full match	Full match	No results	No results	-1.18	308.119	309.126	4.223	0	1	93.2	83.5		84	3	26	11	DDA for preferred ion	[M+H]+1	5.23143e+08	5.48261e+08	6.32577e+08	7.69377e+08	2.33522e+07	4.12773e+08	4.19413e+08	2.3367e+07	81527.7	1.81532e+08	1.70607e+08	1.4625e+08	55.9049	82.998
FALSE	5'-S-Methyl-5'-thioadenosine	C11 H15 N5 O3 S	Full match	Full match	Full match	Full match	-1.36	297.09	298.096	1.149	4	2	99.7	93.4		93.4	3	2	1	DDA for preferred ion	[M+H]+1	7.20122e+08	7.35119e+08	7.77389e+08	7.9036e+08	6.73355e+08	1.19426e+09	1.57309e+09	9.45674e+08	1.14549e+06	1.03434e+09	1.03878e+09	1.02028e+09	26.3017	31.739
FALSE	4-{[3-(Diethylamino)propyl]amino}-4-oxobut-2-enoic acid	C11 H20 N2 O3	Full match	Full match	No results	Partial match	-0.87	228.147	229.154	6.998	2	3	84.7	9.2		45.1	3	5	2	DDA for preferred ion	[M+H]+1	1.96209e+08	1.9894e+08	2.07058e+08	2.26793e+08	1.7244e+06	7.5908e+07	7.69615e+07	3.49901e+06	29456.2	3.44504e+07	3.52393e+07	3.38164e+07	53.2649	86.4274
FALSE	4-vinylguaiacol sulfate	C9 H10 O5 S	Full match	No results	No results	Full match	2.43	230.025	231.033	6.224	14	0					3	6	2	DDA for preferred ion	[M+H]+1	2.62721e+07	2.50591e+07	2.5665e+07	2.6673e+07	63761.8	1.94004e+07	2.27033e+07	95875.2	54522.8	6.01282e+06	5.78447e+06	5.80299e+06	55.7286	91.4968
FALSE	4-O-(beta-L-Araf)-cis-L-Hyp	C10 H17 N O7	Full match	No results	Partial match	Full match	-0.91	263.101	264.108	1.754	2	0					3	14	6	DDA for preferred ion	[M+H]+1	1.64546e+08	1.65287e+08	2.74795e+08	2.04147e+08	6.60556e+06	6.34098e+08	6.06688e+08	9.97381e+06	43677.7	1.07846e+08	1.08207e+08	9.73865e+07	59.4091	95.123
FALSE	4-O-(beta-L-Araf)-cis-L-Hyp	C10 H17 N O7	Full match	No results	Partial match	Full match	-0.83	263.101	264.108	1.531	2	0					3	14	6	DDA for preferred ion	[M+H]+1	1.17105e+06	1.96849e+06	3.41047e+06	2.13856e+06	254058	1.92691e+07	1.12461e+07	966281	44303.4	6.77586e+06	6.91751e+06	6.17577e+06	47.1094	94.9414
FALSE	4-Methyleneglutamine	C6 H10 N2 O3	Full match	No results	No results	Full match	-0.52	158.069	159.076	6.943	6	0					3	16	6	DDA for preferred ion	[M+H]+1	6.72152e+07	6.30028e+07	6.63144e+07	1.50663e+08	481031	9.43962e+07	1.03108e+08	1.04765e+06	388057	4.77468e+06	5.19181e+06	4.59119e+06	76.288	90.5038
FALSE	4-Methyleneglutamine	C6 H10 N2 O3	Full match	No results	No results	Full match	-0.4	158.069	159.076	7.126	6	0					3	21	9	DDA for preferred ion	[M+H]+1	1.3617e+08	1.3741e+08	2.1241e+08	1.50522e+08	1.23533e+06	1.64509e+08	1.56835e+08	4.69956e+06	825174	2.03784e+07	2.05617e+07	1.7312e+07	58.2469	89.1817
FALSE	4-Methyleneglutamine	C6 H10 N2 O3	Full match	No results	No results	Full match	-0.26	158.069	159.076	1.968	6	0					3	20	7	DDA for preferred ion	[M+H]+1	1.05862e+08	1.05538e+08	1.10212e+08	1.22043e+08	8.49446e+07	7.36199e+07	4.75014e+07	9.8789e+07	3.2656e+06	1.73721e+08	1.98821e+08	1.85371e+08	55.7578	25.7062
FALSE	4-Methylbenzotriazole	C7 H7 N3	Full match	Full match	No results	Partial match	-0.8	133.064	134.071	4.835	2	4	96.8	9.8		77.4	3	7	3	DDA for preferred ion	[M+H]+1	227880	301590	617797	23644.3	78950.3	2.0548e+06	198669	95991.2	178613	1.38829e+07	1.35846e+07	1.31576e+07	72.8414	146.342
FALSE	4-Methyl-5-thiazoleethanol	C6 H9 N O S	Full match	Full match	Full match	Full match	-0.18	143.04	144.048	7.191	5	1	99	87.1		87.1	3	1	0	DDA for preferred ion	[M+H]+1	1.39706e+08	1.53239e+08	1.35834e+08	1.58101e+08	9.62042e+06	1.16183e+08	1.20964e+08	9.39988e+06	52806	4.59553e+07	4.63064e+07	4.60532e+07	51.8465	79.705
FALSE	4-Methyl-2-[(1Z)-3-methyl-1,3-butadien-1-yl]oxepane	C12 H20 O	Full match	No results	No results	Full match	-2.03	180.151	163.148	0.715	6	0					3	13	5	DDA for preferred ion	[M+H-H2O]+1	21272.3	81727.8	673584	202369	419184	138256	16203.3	357487	102412	3.93063e+06	3.83072e+06	3.54716e+06	95.8426	99.0382
FALSE	4-Hydroxyprolylleucine	C11 H20 N2 O4	Full match	No results	No results	Full match	-0.86	244.142	245.149	7.16	4	0					3	3	1	DDA for preferred ion	[M+H]+1	3.55929e+07	3.70442e+07	3.63775e+07	4.16322e+07	73956.3	2.69142e+07	2.76939e+07	233418	59095.8	6.44429e+06	6.48127e+06	6.32023e+06	55.2272	90.6054
FALSE	4-Hydroxy-3-nitrosobenzamide	C7 H6 N2 O3	Full match	No results	No results	Full match	-0.33	166.038	167.045	3.992	1	0					2	22	9	DDA for other ion	[M+H]+1	5.64913e+06	4.76212e+06	1.33642e+07	1.85681e+07	22463.7	3.99365e+06	1.28895e+06	40231.3	23686.4	691191	580613	658808	86.6007	111.194
FALSE	4-Ethoxy-m-anisaldehyde	C10 H12 O3	Full match	No results	No results	Full match	-0.26	180.079	181.086	0.691	38	0					3	20	8	DDA for preferred ion	[M+H]+1	73258.8	75019.8	192280	309287	338619	223090	258625	341644	17732.7	1.54646e+06	1.36289e+06	1.34082e+06	58.477	47.36
FALSE	4-cyclopropyl-6-methoxy-1,3,5-triazin-2-amine	C7 H10 N4 O	Full match	Full match	No results	Partial match	-0.76	166.085	167.093	1.836	1	1	60.3	46.3		57	3	4	2	DDA for preferred ion	[M+H]+1	8.5908e+08	8.61625e+08	8.58473e+08	9.97342e+08	7.9257e+07	5.56576e+08	5.24944e+08	1.58857e+08	364109	3.89796e+08	3.92499e+08	3.78918e+08	43.5823	62.6505
FALSE	4-Chloro-o-toluidine	C7 H8 Cl N	Full match	No results	No results	Full match	0.36	141.035	142.042	4.677	2	0					3	8	3	DDA for preferred ion	[M+H]+1	98816.7	95241	97729.5	96501.4	25743.8	80694.4	105554	36148	35157.1	541141	539369	511553	35.2422	51.3696
FALSE	4-aminocatechol	C6 H7 N O2	Full match	No results	Partial match	Full match	-0.25	125.048	126.055	6.551	7	0					2	14	5	DDA for preferred ion	[M+H]+1	2.1218e+07	1.35167e+07	1.32182e+07	1.3112e+07	1.1345e+06	1.82346e+07	7.4095e+06	2.04882e+06	1.14361e+06	8.5268e+06	9.37257e+06	8.82849e+06	56.8002	87.0577
FALSE	4-Acetamidobutanoic acid	C6 H11 N O3	Full match	Full match	Partial match	Full match	-0.65	145.074	146.081	1.501	17	1	87.3	54.4		54.4	3	2	1	DDA for preferred ion	[M+H]+1	1.81639e+08	1.75023e+08	1.56306e+08	1.96478e+08	6.41497e+07	2.68794e+08	8.8054e+07	1.20454e+08	1.39215e+06	2.19651e+08	2.22045e+08	2.18132e+08	19.9584	63.4604
FALSE	4-[(3E,5E,7E,9E,11E)-15-Hydroxy-3,7,12-trimethyl-3,5,7,9,11-pentadecapentaen-1-yn-1-yl]-3,5,5-trimethyl-3-cyclohexen-1-ol	C27 H38 O2	Full match	No results	No results	Full match	-0.61	394.287	395.294	0.594	1	0					3	7	2	No MS2	[M+H]+1	309568	397186	358915	473808	46719.4	93031.9	57185.9	45471.1	19827.7	655375	643417	623816	21.4798	31.5702
FALSE	4-[(3-Acetamidopropyl)amino]butanoic acid	C9 H18 N2 O3	Full match	No results	No results	Full match	-0.15	202.132	203.139	7.407	6	0					3	2	1	DDA for preferred ion	[M+H]+1	1.46359e+08	1.59216e+08	1.44268e+08	1.64406e+08	510973	1.28715e+08	1.26151e+08	2.41013e+06	29727.8	2.17333e+07	2.20686e+07	2.17412e+07	54.6832	89.6697
FALSE	4-(Stearoylamino)butanoic acid	C22 H43 N O3	Full match	No results	No results	Full match	-0.38	369.324	370.331	0.756	1	0					3	23	9	DDA for preferred ion	[M+H]+1	301240	62920.4	47252.4	135893	69971.7	160294	52317.9	1.35896e+06	102985	2.45351e+06	2.81938e+06	2.39667e+06	122.015	165.211
FALSE	4-(Methylthio)-2-oxobutyric acid	C5 H8 O3 S	Full match	No results	Full match	Full match	-0.23	148.019	166.053	7.04	1	0					3	15	6	DDA for preferred ion	[M+NH4]+1	4.08312e+08	3.87579e+08	4.43623e+08	4.6434e+08	269323	4.37808e+08	4.31972e+08	456678	219150	5.67833e+07	5.5908e+07	5.03411e+07	55.9713	92.1524
FALSE	4-(Aminomethyl)cyclohexanecarboxylic acid	C8 H15 N O2	Full match	No results	No results	Full match	-0.27	157.11	158.118	7.764	6	0					3	4	1	DDA for preferred ion	[M+H]+1	6.54802e+07	7.24312e+07	6.57445e+07	6.90724e+07	2.10548e+06	9.47583e+07	9.89832e+07	3.95001e+06	1.14947e+06	1.56906e+07	1.59328e+07	1.61572e+07	53.0247	86.6732
FALSE	4-(5-Hydroxy-2-methyl-2-azabicyclo[2.2.2]oct-5-yl)-3-methylbutanoic acid	C13 H23 N O3	Full match	No results	No results	Full match	-0.68	241.168	242.175	0.814	2	0					3	23	9	DDA for preferred ion	[M+H]+1	584281	456920	440150	1.28589e+06	473665	220248	64300	457311	48435.1	2.15451e+06	2.47581e+06	2.10496e+06	54.7433	75.0206
FALSE	4-(5-Hydroxy-2-methyl-2-azabicyclo[2.2.2]oct-5-yl)-3-methylbutanoic acid	C13 H23 N O3	Full match	No results	No results	Full match	-1.55	241.168	242.175	0.73	2	0					3	14	5	DDA for preferred ion	[M+H]+1	396055	410631	410084	110382	693353	119127	55515.6	720987	39498.3	1.76701e+06	1.6008e+06	1.66023e+06	46.9342	76.6845
FALSE	4,5-Dimethylthiazole	C5 H7 N S	Full match	No results	No results	Full match	-0.58	113.03	114.037	1.877	6	0					3	17	7	DDA for preferred ion	[M+H]+1	3.915e+07	4.81107e+07	4.56511e+07	4.36347e+07	509750	4.43178e+07	4.74174e+07	813760	43733.9	2.31102e+07	2.28894e+07	2.0161e+07	52.6578	89.435
FALSE	4,5-Dihydroxy-6H-indolo[3,2,1-de][1,5]naphthyridin-6-one	C14 H8 N2 O3	Full match	No results	No results	Full match	-1.46	252.053	285.087	0.831	1	0					3	25	10	No MS2	[M+H+MeOH]+1	47082.6	12493.2	12145.7	12673	22238.6	17758	22647.7	27565.6	8215.07	262701	290377	238465	72.8658	26.4723
FALSE	3-{(E)-[(Dimethylamino)methylene]amino}phenyl methylcarbamate	C11 H15 N3 O2	Full match	No results	No results	Full match	-0.56	221.116	222.124	3.979	1	0					3	3	1	DDA for preferred ion	[M+H]+1	161017	91449	115288	102983	55790.3	212676	104995	92885.7	35326	7.28689e+06	7.42468e+06	7.26653e+06	37.5286	50.9998
FALSE	3-Vinylcatechol	C8 H8 O2	Full match	No results	Partial match	Full match	-0.37	136.052	137.06	0.856	26	0					3	18	6	DDA for preferred ion	[M+H]+1	3.60279e+06	3.70672e+06	5.66451e+06	9.42703e+06	2.84122e+06	3.90514e+06	3.51729e+06	3.0034e+06	117696	3.70439e+06	3.2882e+06	3.42762e+06	64.0738	12.8155
FALSE	3-Thiomorpholinecarboxylic acid	C5 H9 N O2 S	Full match	No results	No results	Full match	-0.88	147.035	148.043	4.355	1	0					3	28	11	DDA for preferred ion	[M+H]+1	2.76807e+07	3.41321e+07	2.70769e+07	4.53023e+07	80827.3	792607	4.25974e+06	108969	75286.3	3.43193e+06	3.12985e+06	2.7319e+06	62.0464	114.771
FALSE	3-Methylenenorleucine	C7 H13 N O2	Full match	No results	No results	Full match	-0.15	143.095	144.102	7.311	7	0					3	9	4	DDA for preferred ion	[M+H]+1	2.23898e+07	2.33331e+07	2.29605e+07	2.33649e+07	1.24281e+06	3.87125e+07	3.99953e+07	3.69611e+06	696306	1.17449e+07	1.09936e+07	1.17382e+07	49.0346	82.1915
FALSE	3-Indoleacetamide	C10 H10 N2 O	Full match	No results	No results	Full match	-0.64	174.079	175.086	0.989	6	0					3	8	3	DDA for preferred ion	[M+H]+1	1.58073e+07	1.42213e+07	1.60154e+07	2.30463e+07	177795	6.13065e+06	7.5515e+06	7.8231e+06	34426.3	3.46211e+07	3.66032e+07	3.46012e+07	21.4881	57.4394
FALSE	3-Hydroxy-N-(2-oxotetrahydro-3-furanyl)butanamide	C8 H13 N O4	Full match	No results	Partial match	Full match	-0.48	187.084	205.118	6.637	7	0					3	13	5	DDA for other ion	[M+NH4]+1	2.51178e+07	2.32845e+07	2.52532e+07	2.62427e+07	38550.8	8.84325e+06	1.00857e+07	55730.4	34503.5	2.67541e+06	2.82564e+06	2.56705e+06	54.3843	91.4524
FALSE	3-Hydroxy-5-methoxy-6-methyl-2,3-dihydro-4H-pyran-4-one	C7 H10 O4	Full match	No results	Partial match	Full match	-0.31	158.058	159.065	6.748	9	0					3	21	9	DDA for preferred ion	[M+H]+1	2.50101e+06	2.75971e+06	2.57267e+06	2.90466e+06	38070.4	8.8327e+06	8.32433e+06	53997.2	32011.5	869683	862966	736436	55.1661	90.5557
FALSE	3-Hydroxy-3-[(3-methylbutanoyl)oxy]-4-(trimethylammonio)butanoate	C12 H23 N O5	Full match	No results	No results	Full match	-0.7	261.158	262.165	7.119	1	0					3	4	1	DDA for preferred ion	[M+H]+1	8.3832e+07	8.78114e+07	8.72342e+07	9.52785e+07	337005	1.91178e+08	1.99222e+08	1.93142e+06	27753.9	2.20205e+07	2.25513e+07	2.19846e+07	55.1954	90.5232
FALSE	3-Hydroxy-3-[(3-methylbutanoyl)oxy]-4-(trimethylammonio)butanoate	C12 H23 N O5	Full match	No results	No results	Full match	-0.77	261.158	262.165	6.964	1	0					3	1	0	DDA for preferred ion	[M+H]+1	2.63962e+07	2.84672e+07	2.92021e+07	3.21431e+07	79005.6	7.0793e+07	7.61666e+07	3.19545e+06	52793.6	7.06108e+06	7.08703e+06	7.08358e+06	55.9836	88.0917
FALSE	3-Hydroxy-3'-oxo-beta,epsilon-carotene	C40 H54 O2	Full match	No results	No results	Full match	-0.49	566.412	567.419	0.664	16	0					3	12	4	No MS2	[M+H]+1	499041	563238	684105	932500	1.3874e+06	477264	406419	1.10131e+06	21440.3	2.56178e+06	2.40731e+06	2.35643e+06	25.2577	60.1588
FALSE	3-amino-2,3-dideoxy-scyllo-inosose	C6 H11 N O4	Full match	No results	Full match	Full match	-0.68	161.069	162.076	4.134	21	0					3	26	11	DDA for preferred ion	[M+H]+1	1.41956e+08	1.00295e+08	2.01676e+08	2.45581e+08	121674	3.50341e+07	4.0769e+07	4.91215e+06	1.79493e+06	4.59042e+06	3.77942e+06	3.88124e+06	67.8436	82.334
FALSE	3-Acetyl-2,7-naphthyridine	C10 H8 N2 O	Full match	No results	No results	Full match	-0.49	172.064	173.071	4.385	2	0					3	16	6	DDA for preferred ion	[M+H]+1	3.17333e+06	8.94627e+06	7.25095e+06	7.83689e+06	293221	1.43059e+07	1.46141e+07	363261	122842	2.51882e+06	2.2967e+06	2.2767e+06	67.4391	88.1407
FALSE	3-[(19Z)-15,16-Dihydroxy-19-dotriaconten-1-yl]-5-methyl-2(5H)-furanone	C37 H68 O4	Full match	No results	No results	Full match	-0.21	576.512	577.519	3.265	3	0					3	25	11	DDA for preferred ion	[M+H]+1	436612	449390	462491	555167	1.66386e+07	396003	387280	1.51893e+07	111613	1.51632e+07	1.46486e+07	1.22672e+07	154.553	129.066
FALSE	3-(tert-butyl)-1-methyl-4,5-dihydro-1H-pyrazol-5-one	C8 H14 N2 O	Full match	Full match	No results	No results	-0.9	154.111	172.144	6.688	0	1	75.9	47.7		64.5	3	7	3	DDA for preferred ion	[M+NH4]+1	5.54299e+08	5.66639e+08	5.75341e+08	6.45073e+08	6.02719e+07	1.00965e+09	9.78334e+08	8.75646e+07	73055.9	2.03801e+08	2.00259e+08	1.92926e+08	52.4991	80.5475
FALSE	3-(1-Methyl-1H-pyrrol-2-yl)pyridine	C10 H10 N2	Full match	No results	No results	Full match	-1.07	158.084	159.092	2.407	2	0					3	5	2	DDA for preferred ion	[M+H]+1	5.91175e+07	6.55618e+07	4.60879e+07	5.54833e+07	1.67433e+06	2.5912e+07	3.84313e+07	8.30597e+06	2.42727e+06	3.14915e+07	3.08779e+07	3.20896e+07	50.4476	74.0008
FALSE	3,5-dibenzylpyridine-2,6-diamine	C19 H19 N3	Full match	Full match	No results	No results	-1.1	289.158	290.165	4.652	0	2	68.9	44		48.1	3	3	1	DDA for preferred ion	[M+H]+1	182220	52539.4	65248.8	48961.6	140314	151226	79595.3	120700	37174.4	1.8645e+07	1.8881e+07	1.84868e+07	64.168	36.9064
FALSE	3,4-Diaminopyridine	C5 H7 N3	Full match	No results	No results	Full match	-0.45	109.064	127.098	4.865	4	0					3	29	12	DDA for preferred ion	[M+NH4]+1	2.77481e+09	2.97603e+09	2.12013e+09	2.0335e+09	3.14575e+07	1.53353e+09	1.24903e+09	4.25971e+07	8.90858e+06	5.98919e+08	5.52795e+08	4.66983e+08	56.4702	88.2128
FALSE	2-Piperazinecarboxylic acid	C5 H10 N2 O2	Full match	No results	No results	Full match	-0.32	130.074	131.081	3.007	9	0					3	13	6	DDA for preferred ion	[M+H]+1	7.49603e+07	7.54538e+07	9.09517e+07	1.08455e+08	2.42472e+06	3.99646e+07	4.95439e+07	4.49995e+06	2.4844e+06	1.32004e+07	1.2893e+07	1.1702e+07	55.2604	80.9594
FALSE	2-phenylimidazo[1,2-a]pyridine	C13 H10 N2	Full match	Full match	No results	No results	-0.35	194.084	195.092	0.695	0	3	87.8	9.4		76.9	3	14	6	DDA for preferred ion	[M+H]+1	75318.8	13120.6	36158.3	24046.9	16253.5	57095.5	114457	21537.1	17398.4	8.43146e+06	8.4157e+06	7.56748e+06	75.303	71.5906
FALSE	2-Methylpyrrolidine	C5 H11 N	Full match	No results	No results	Full match	-1.14	85.0892	86.0963	5.199	2	0					3	7	3	DDA for preferred ion	[M+H]+1	2.33007e+08	2.45576e+08	2.50428e+08	2.5397e+08	7.2711e+06	2.65195e+08	2.71495e+08	1.5582e+07	3.71721e+06	2.28769e+08	2.24662e+08	2.16522e+08	50.3416	85.0171
FALSE	2-methylbutyrylcarnitine	C12 H23 N O4	Full match	No results	No results	Full match	-1.02	245.163	246.17	6.302	4	0					3	9	3	DDA for preferred ion	[M+H]+1	1.38878e+08	1.53674e+08	1.66363e+08	1.60495e+08	7.69744e+06	1.09498e+09	1.01452e+09	1.16649e+07	27957.7	6.186e+07	6.10564e+07	5.79105e+07	55.0472	90.0095
FALSE	2-Methoxypyrazine	C5 H6 N2 O	Full match	No results	No results	Full match	-0.63	110.048	111.055	2.433	4	0					2	26	11	DDA for preferred ion	[M+H]+1	2.05975e+08	2.30003e+08	2.1604e+08	2.73147e+08	2.19776e+07	2.55083e+08	2.42949e+08	6.19704e+07	2.41339e+06	2.83613e+08	2.67993e+08	2.30163e+08	21.6455	69.2935
FALSE	2-Hydroxy-5-vinylphenyl hydrogen sulfate	C8 H8 O5 S	Full match	No results	No results	Full match	2.77	216.009	217.017	6.243	1	0					3	11	4	DDA for preferred ion	[M+H]+1	2.56993e+07	2.46322e+07	2.55026e+07	2.76914e+07	57112.3	1.67732e+07	2.12338e+07	85876.7	48284.3	3.67494e+06	3.58345e+06	3.38954e+06	55.9444	91.9398
FALSE	2-Bornyl propionate	C13 H22 O2	Full match	No results	No results	Full match	-0.38	210.162	228.196	0.776	12	0					3	13	5	DDA for preferred ion	[M+NH4]+1	1.04749e+07	5.33176e+06	3.35024e+06	5.70604e+06	1.40294e+07	8.78603e+06	3.15321e+06	2.28353e+07	1.15746e+06	3.30287e+07	3.21909e+07	2.99418e+07	77.8072	59.7601
FALSE	2-Aminoheptanoic acid	C7 H15 N O2	Full match	No results	No results	Full match	-0.36	145.11	146.117	0.833	4	0					3	12	5	DDA for preferred ion	[M+H]+1	453202	1.071e+06	1.1762e+06	675517	285872	848855	39859	197690	21880.4	1.12914e+06	1.08975e+06	1.03091e+06	65.2054	100.839
FALSE	2-Allyl-3,5,6-trimethylpyrazine	C10 H14 N2	Full match	No results	Partial match	Full match	-1.2	162.116	163.123	1.631	6	0					3	11	4	DDA for preferred ion	[M+H]+1	1.00096e+06	2.86464e+06	483109	743922	669472	1.06373e+06	1.37333e+06	361937	334923	5.25972e+06	5.54644e+06	5.68274e+06	80.3616	50.9589
FALSE	2-(2-Furyl)piperidine	C9 H13 N O	Full match	No results	No results	Full match	-0.53	151.1	152.107	4.988	18	0					3	16	6	DDA for preferred ion	[M+H]+1	99125.4	103485	153705	173075	145643	89417.2	77586.3	150925	34399.1	2.5839e+06	2.30072e+06	2.44372e+06	30.7075	47.7742
FALSE	2,6-di-tert-butylhydroquinone	C14 H22 O2	Full match	No results	No results	Full match	-0.92	222.162	255.195	0.859	9	0					2	19	7	DDA for preferred ion	[M+H+MeOH]+1	183440	248529	894450	719054	688759	657082	210787	370762	30948.2	301058	324561	280034	77.2415	49.6192
FALSE	2,4-Dimethylthiazole	C5 H7 N S	Full match	No results	No results	Full match	-0.52	113.03	114.037	2.025	6	0					3	18	7	DDA for preferred ion	[M+H]+1	7.74958e+07	8.2158e+07	8.15516e+07	8.918e+07	71392.6	5.25985e+07	8.92283e+07	127153	55247.1	2.66008e+07	2.54158e+07	2.29622e+07	54.626	97.4181
FALSE	2,3-Octadiene-5,7-diyn-1-ol	C8 H6 O	Full match	No results	No results	Full match	-1	118.042	160.076	0.855	4	0					3	17	7	DDA for preferred ion	[M+ACN+H]+1	1.18115e+08	1.12995e+08	1.61526e+08	2.74689e+08	3.27926e+07	7.25193e+07	4.0659e+07	4.23162e+07	21253	7.69516e+07	7.52003e+07	6.73828e+07	59.4898	33.3994
FALSE	2,2,6-TRIMETHYLCYCLOHEXANONE	C9 H16 O	Full match	No results	Partial match	Full match	-1.16	140.12	298.274	0.693	27	0					3	6	2	DDA for other ion	[2M+NH4]+1	357207	213929	188431	282119	262763	70740.8	180079	1.07268e+06	165545	1.25455e+06	1.26035e+06	1.20894e+06	35.795	115.567
FALSE	2'-Deoxyuridine	C9 H12 N2 O5	No results	No results	Full match	No results	1.8	228.075	246.109	0.517	0	0					3	13	5	DDA for other ion	[M+NH4]+1	522958	658165	752000	327742	962857	792157	733401	631563	534778	507482	553669	550520	28.7237	82.0331
FALSE	2'-Deoxycytidine	C9 H13 N3 O4	Full match	No results	Full match	Full match	-0.99	227.091	228.098	2.573	3	0					3	15	6	DDA for preferred ion	[M+H]+1	6.37485e+07	6.77729e+07	6.72461e+07	7.79352e+07	590953	4.75026e+07	4.68587e+07	915601	69125.2	1.61155e+07	1.58249e+07	1.43304e+07	54.4446	88.8941
FALSE	2'-Deoxyadenosine	C10 H13 N5 O3	Full match	Full match	Full match	Full match	-1.83	251.102	252.109	1.686	7	2	98.2	9.9		81.4	3	1	0	DDA for preferred ion	[M+H]+1	3.54203e+07	3.67715e+07	4.05596e+07	3.27212e+07	775549	5.23157e+07	1.88215e+07	1.5502e+06	1.82925e+06	1.21448e+07	1.22207e+07	1.2117e+07	49.0979	108.938
FALSE	2'-Amino-2,3-biphenyldiol	C12 H11 N O2	Full match	No results	No results	Full match	-0.75	201.079	202.086	0.848	3	0					3	6	2	DDA for preferred ion	[M+H]+1	3.50003e+06	3.49217e+06	4.73154e+06	7.44792e+06	1.10031e+07	7.77014e+06	6.23585e+06	1.27479e+07	12344.4	8.48496e+06	8.48872e+06	8.15923e+06	46.3325	36.8954
FALSE	12,13-Epoxytrichothec-9-ene-3,4,8,15-tetrol	C15 H22 O6	Full match	No results	No results	Full match	-1.24	298.142	299.149	0.934	4	0					3	7	3	DDA for preferred ion	[M+H]+1	1.49245e+06	1.72644e+06	1.34423e+06	2.18368e+06	2.70842e+06	901399	686472	3.68693e+06	34135	1.05418e+07	1.05488e+07	1.00526e+07	41.5261	90.6262
FALSE	11-Aminoundecanoic acid	C11 H23 N O2	Full match	No results	No results	Full match	-0.52	201.173	202.18	2.141	1	0					3	4	2	DDA for preferred ion	[M+H]+1	4.87209e+06	4.61858e+06	4.62449e+06	6.11025e+06	5.19323e+06	7.10384e+06	6.9348e+06	6.42999e+06	1.69855e+06	1.21741e+07	1.23769e+07	1.19933e+07	12.2107	35.8444
FALSE	1-Tetradecylamine	C14 H31 N	No results	Full match	No results	No results	-0.76	213.246	214.253	3.152	0	1	62.8	8.1		8.1	3	14	6	DDA for preferred ion	[M+H]+1	244723	263706	264291	320537	1.39679e+06	222513	224695	1.60312e+06	58442.7	2.57188e+06	2.49913e+06	2.30724e+06	37.2077	96.441
FALSE	1-Stearoyl-2-hydroxy-sn-glycero-3-PE	C23 H48 N O7 P	Full match	No results	No results	Full match	-0.11	481.317	482.324	4.985	4	0					3	13	5	DDA for preferred ion	[M+H]+1	533834	585286	198102	482766	2.20955e+06	718515	547734	2.7562e+06	26140.8	3.36148e+06	3.13965e+06	3.06566e+06	95.2758	87.5801
FALSE	1-Pentofuranosyl-2,4(1H,3H)-pyrimidinedione	C9 H12 N2 O6	Full match	No results	Full match	Full match	-0.96	244.07	245.077	1.132	4	0					3	6	2	DDA for preferred ion	[M+H]+1	7.50382e+06	7.03398e+06	6.433e+06	7.02093e+06	445539	1.39175e+07	1.59752e+07	1.4309e+06	20983.3	6.16289e+06	6.34711e+06	6.07187e+06	48.9004	82.6732
FALSE	1-palmitoyl-2-oleoyl-sn-glycero-3-phosphocholine	C42 H82 N O8 P	Full match	No results	No results	Full match	-1.03	759.578	760.584	4.654	30	0					3	13	5	DDA for preferred ion	[M+H]+1	169626	318624	167256	619723	1.04792e+07	646437	271435	1.5462e+07	28294.8	1.41692e+07	1.35318e+07	1.28388e+07	176.133	132.084
FALSE	1-Nitrosonaphthalene	C10 H7 N O	Full match	No results	No results	Full match	-0.7	157.053	175.086	0.987	1	0					3	29	10	DDA for preferred ion	[M+NH4]+1	1.17097e+07	2.20591e+07	1.65137e+07	2.46808e+07	1.9739e+06	7.39921e+06	9.15707e+06	6.98105e+06	61482.8	2.2832e+07	2.64226e+07	2.76615e+07	30.8179	41.2432
FALSE	1-Indanol	C9 H10 O	Full match	No results	No results	Full match	-2.49	134.073	135.08	0.746	18	0					3	11	4	DDA for preferred ion	[M+H]+1	1.94585e+06	3.57709e+06	2.7141e+06	3.08374e+06	4.61927e+06	3.8376e+06	1.45007e+06	5.60747e+06	50304.3	9.5306e+06	9.34885e+06	8.79112e+06	36.3068	65.3355
FALSE	1-Hexadecyllysophosphatidylcholine	C24 H52 N O6 P	Full match	No results	No results	Full match	-0.16	481.353	482.36	5.722	1	0					3	4	1	DDA for preferred ion	[M+H]+1	421474	412070	417157	423746	5.15917e+06	348200	355975	5.40667e+06	26648.4	1.47871e+06	1.47959e+06	1.5143e+06	79.537	116.397
FALSE	1-Ethyl-1H-pyrrole-2-carboxaldehyde	C7 H9 N O	Full match	No results	No results	Full match	-0.5	123.068	124.076	1.333	11	0					3	6	2	DDA for preferred ion	[M+H]+1	1.28143e+07	1.3118e+07	1.28114e+07	1.41268e+07	1.75059e+06	8.98519e+06	1.05353e+07	2.54236e+06	1.06364e+06	8.8211e+06	9.19905e+06	9.19135e+06	39.697	62.2336
FALSE	1-Aminocyclohexanecarboxylic acid	C7 H13 N O2	Full match	Full match	No results	Partial match	-0.46	143.095	144.102	7.852	7	2	75.6	8.8		40.8	3	3	1	DDA for preferred ion	[M+H]+1	2.02524e+08	2.04991e+08	2.04901e+08	2.14784e+08	2.37459e+06	2.94442e+08	3.19282e+08	9.60199e+06	965736	8.21612e+07	8.25136e+07	8.36261e+07	53.2168	88.4987
FALSE	1-(6-hydroxy-3-pyridyl)-4-(methylamino)butan-1-one	C10 H14 N2 O3	Full match	No results	No results	Full match	-0.75	210.1	211.108	1.279	2	0					3	8	3	DDA for preferred ion	[M+H]+1	7.28741e+06	6.71469e+06	6.80738e+06	6.99749e+06	141287	5.84182e+06	6.84403e+06	580632	39570.2	3.15179e+06	3.32562e+06	3.31037e+06	52.4955	83.4773
FALSE	1-(2-Phenyl-2-propanyl)piperidine	C14 H21 N	Full match	No results	No results	Full match	-0.45	203.167	204.175	3.599	2	0					3	5	2	DDA for preferred ion	[M+H]+1	212916	193863	298150	413481	33801.5	182087	187169	49122.1	50654.7	2.95382e+06	2.9596e+06	2.85268e+06	59.5832	61.344
FALSE	1,5-Isoquinolinediol	C9 H7 N O2	Full match	Full match	Partial match	Partial match	-0.51	161.048	162.055	0.565	11	2	55.2	41.8		62.2	3	25	10	DDA for preferred ion	[M+H]+1	51012.3	586919	1.58977e+06	2.41785e+06	30408.6	462466	329410	52905.7	68801.2	1.37529e+06	1.18964e+06	1.15197e+06	105.627	79.9088
FALSE	1,4-Dihydro-4-imino-1-Î²-D-ribofuranosyl-3-pyridinecarboxylic acid	C11 H14 N2 O6	Full match	No results	No results	Full match	-1.14	270.085	271.092	1.742	1	0					3	16	7	DDA for preferred ion	[M+H]+1	1.68056e+07	2.75302e+07	2.99179e+07	3.13703e+07	105903	2.41392e+07	2.25252e+07	150680	56316.3	7.23323e+06	7.28336e+06	6.39739e+06	58.7592	90.5767
FALSE	1,3-Dipropylxanthine	C11 H16 N4 O2	Full match	No results	No results	Full match	-0.84	236.127	237.134	2.231	1	0					3	4	2	DDA for preferred ion	[M+H]+1	1.00486e+07	1.09284e+07	5.80908e+06	7.1713e+06	311397	8.17471e+06	2.82581e+06	922593	39757.1	4.01482e+06	3.92139e+06	3.89684e+06	51.7181	92.2986
FALSE	(S)-(+)-2-Amino-1-propanol	C3 H9 N O	Full match	Full match	Partial match	Partial match	-0.64	75.0684	76.0756	7.52	5	1	52.1	7.6		7.6	3	4	1	DDA for preferred ion	[M+H]+1	1.18908e+08	1.24598e+08	1.20909e+08	1.32511e+08	2.62129e+07	9.60143e+07	1.01403e+08	1.24404e+07	5.57427e+06	4.6201e+07	4.59839e+07	4.50599e+07	42.3131	65.159
FALSE	(R)-Salsolinol	C10 H13 N O2	Full match	No results	No results	Full match	-1.03	179.095	180.102	0.853	22	0					3	6	2	DDA for preferred ion	[M+H]+1	2.64127e+07	3.1984e+07	5.28707e+07	6.57726e+07	7.49252e+06	2.22786e+07	1.19854e+07	9.79408e+06	459134	1.81119e+07	1.75919e+07	1.7312e+07	60.1766	44.5512
FALSE	(R)-3-hydroxybutyrylcarnitine	C11 H21 N O5	Full match	No results	No results	Full match	-0.96	247.142	248.149	7.25	2	0					3	2	1	DDA for preferred ion	[M+H]+1	1.59705e+08	1.67719e+08	1.6749e+08	1.83062e+08	24852.4	4.32243e+08	4.70801e+08	4.19319e+06	25786.8	3.73139e+07	3.78435e+07	3.73891e+07	55.1916	90.8198
FALSE	(Carbamoylamino)(4-hydroxyphenyl)acetic acid	C9 H10 N2 O4	Full match	No results	No results	Full match	-0.81	210.064	228.098	1.931	2	0					3	8	3	DDA for preferred ion	[M+NH4]+1	9.22731e+06	1.07547e+07	1.29445e+07	1.42414e+07	55365.6	8.94868e+06	8.28722e+06	78502.7	46889.3	2.32752e+06	2.24727e+06	2.3843e+06	59.1017	90.399
FALSE	(9Z)-9-Octadecenamide	C18 H35 N O	Full match	No results	No results	Full match	-1.95	281.272	282.279	0.713	3	0					3	1	0	DDA for preferred ion	[M+H]+1	1.07348e+06	1.20986e+06	502002	3.96567e+06	2.9149e+06	2.93469e+06	397669	1.42037e+07	526188	1.36649e+07	1.3647e+07	1.35467e+07	82.4287	120.215
FALSE	(9R)-6-Hydroxy-6-oxido-12-oxo-5,7,11-trioxa-2-aza-6lambda~5~-phosphaheptacosan-9-yl palmitate	C38 H76 N O8 P	Full match	No results	No results	Full match	-0.95	705.531	706.538	4.724	15	0					3	17	7	DDA for preferred ion	[M+H]+1	84172.7	84889.7	70987.1	62325.9	1.81188e+06	62128.3	77533.6	3.14255e+06	25573.5	2.35291e+06	2.32248e+06	2.05456e+06	153.129	135.564
FALSE	(8E)-2-Amino-8-octadecene-1,3,4-triol	C18 H37 N O3	Full match	No results	No results	Full match	-0.64	315.277	316.284	0.828	1	0					3	18	7	DDA for preferred ion	[M+H]+1	57689.9	40583.3	77851.3	267325	192566	72967.4	39063.3	686049	12581.6	582712	562740	503505	77.4842	134.755
FALSE	(8E)-2-Amino-8-octadecene-1,3,4-triol	C18 H37 N O3	Full match	No results	No results	Full match	-1.05	315.277	316.284	0.803	1	0					3	17	7	DDA for preferred ion	[M+H]+1	38153	56477.1	78732.9	77049.3	151033	49003	43044.1	34742.9	12974.7	517226	448419	467537	26.4061	82.1382
FALSE	(7E)-7-Nonene-3,5-diyn-1-ol	C9 H10 O	Full match	No results	No results	Full match	-0.98	134.073	135.08	0.927	18	0					3	6	2	DDA for preferred ion	[M+H]+1	497991	423193	597394	1.35838e+06	967189	332471	296217	2.13038e+06	50304.3	4.79597e+06	4.86875e+06	4.66433e+06	53.1562	111.001
FALSE	(6beta,13alpha)-9-Hydroxy-18-oxo-6,18-epoxypimar-7-en-16-yl hydrogen sulfate	C20 H30 O7 S	Full match	No results	No results	Full match	2.94	414.171	456.206	0.709	1	0					3	27	11	DDA for preferred ion	[M+ACN+H]+1	39472.3	280795	21933.1	12023	6925.28	24925.2	44434.4	11367.5	35435.2	2.16778e+06	1.98792e+06	1.73581e+06	165.793	64.0061
FALSE	(4S)-4-(2-Sulfanylpropyl)-4H-imidazole-2,5-diol	C6 H10 N2 O2 S	Full match	No results	No results	Full match	-0.3	174.046	207.08	6.857	2	0					3	29	12	DDA for preferred ion	[M+H+MeOH]+1	1.13391e+07	8.53053e+06	1.10914e+07	1.23183e+07	40864.8	7.11589e+06	1.20582e+07	57671.3	37133.5	411590	496404	521265	57.8664	95.9588
FALSE	(3R,4S)-293B	C15 H20 N2 O4 S	Full match	No results	No results	Full match	-0.58	324.114	325.121	2.761	4	0					3	25	11	DDA for preferred ion	[M+H]+1	6.64218e+07	7.59998e+07	7.64018e+07	1.03683e+08	660389	3.93013e+07	5.32533e+07	1.08025e+06	90944.8	3.00018e+07	2.8512e+07	2.41387e+07	58.0982	90.2896
FALSE	(2S)-4-Methyl-2-({[(3S,4S,5R)-2,3,4-trihydroxy-5-(hydroxymethyl)tetrahydro-2-furanyl]methyl}amino)pentanoic acid (non-preferred name)	C12 H23 N O7	Full match	No results	No results	Full match	-0.75	293.147	294.155	7.089	2	0					2	13	5	DDA for other ion	[M+H]+1	2.38768e+08	2.05008e+08	2.69931e+08	2.30824e+08	210208	4.52051e+07	7.52545e+07	1.19478e+06	176057	1.66484e+06	1.58385e+06	1.51034e+06	57.1266	124.422
FALSE	(2R)-3-{[(2-Aminoethoxy)(hydroxy)phosphoryl]oxy}-2-[(1Z)-1-hexadecen-1-yloxy]propyl (9Z)-9-hexadecenoate	C37 H72 N O7 P	Full match	No results	No results	Full match	3.17	673.505	674.514	0.667	8	0					3	7	3	No MS2	[M+H]+1	55043.7	47521	44280.1	53344.8	493554	48093.8	44498.8	456742	15696.6	956660	1.00477e+06	955714	161.548	107.104
FALSE	(1R,2S)-1-(7,8-Dihydro-6-pteridinyl)-1,2-propanediol	C9 H12 N4 O2	Full match	No results	No results	Full match	-0.48	208.096	209.103	6.825	1	0					3	10	4	No MS2	[M+H]+1	2.11497e+07	2.01904e+07	2.32611e+07	2.57952e+07	47386.2	2.53321e+07	1.59196e+07	68011	43334.8	795247	844974	787918	56.9767	98.8853
FALSE	(11R)-17-Amino-1-(2-hexylcyclopropyl)-14-hydroxy-14-oxido-8-oxo-9,13,15-trioxa-14lambda~5~-phosphaheptadecan-11-yl 17-methyloctadecanoate	C41 H80 N O8 P	Full match	No results	No results	Full match	-1.74	745.562	746.568	4.673	32	0					3	20	8	DDA for preferred ion	[M+H]+1	61579.3	62105.3	59304.9	61395.8	383728	50291	69555.4	648070	20639.2	568057	518890	486721	73.0295	110.161
FALSE		C23 H18 N2 O	Full match	No results	No results	No results	-1.77	338.142	339.149	0.73	0	0					3	9	3	DDA for preferred ion	[M+H]+1	104270	4981.55	208421	19899.9	2528.74	44027.9	83642.5	10667	271659	3.52893e+09	3.48051e+09	3.31358e+09	131.961	88.7836
FALSE		C29 H43 O4 P	Full match	No results	No results	No results	-1.28	486.29	504.323	0.641	0	0					3	11	4	DDA for preferred ion	[M+NH4]+1	2.71205e+08	3.10075e+08	2.53573e+08	4.27747e+08	5.33713e+08	2.51939e+08	2.61217e+08	4.39086e+08	165485	9.58617e+08	9.34023e+08	8.80857e+08	29.2343	35.9466
FALSE		C19 H41 N O2	Full match	No results	No results	No results	-1.42	315.314	316.321	0.971	0	0					3	3	1	DDA for preferred ion	[M+H]+1	5.81265e+08	5.47172e+08	4.42113e+08	7.44278e+08	1.74169e+09	2.90097e+08	3.47096e+08	2.0112e+09	1.28888e+06	1.74006e+09	1.77183e+09	1.73755e+09	46.2094	88.6183
FALSE		C6 H7 N8 O6 P S	Full match	No results	No results	No results	-2.34	349.995	351.001	5.399	0	0					3	5	2	DDA for preferred ion	[M+H]+1	4.66512e+09	4.651e+09	4.63293e+09	4.85734e+09	7.96625e+08	3.62229e+09	3.6321e+09	1.50455e+09	4.64824e+07	4.94466e+09	5.00871e+09	4.81404e+09	39.3982	52.0394
FALSE		C6 H4 O13	Full match	No results	No results	No results	-1.61	283.965	284.972	5.518	0	0					3	2	1	DDA for preferred ion	[M+H]+1	4.10335e+09	4.15762e+09	4.16432e+09	4.21256e+09	8.26534e+08	5.97884e+09	6.01332e+09	1.73394e+09	4.24574e+07	4.24862e+09	4.21833e+09	4.2009e+09	25.9947	63.2817
FALSE		C6 H10 N P S	Full match	No results	No results	No results	-0.31	159.027	160.034	5.859	0	0					3	1	0	DDA for preferred ion	[M+H]+1	1.65547e+09	1.7083e+09	1.69883e+09	1.78855e+09	4.63708e+07	2.38613e+09	2.5076e+09	1.87164e+08	123229	7.56552e+08	7.62683e+08	7.56083e+08	50.0702	84.3201
FALSE		C7 H12 N2 O2	Full match	No results	No results	No results	-0.39	156.09	157.097	6.615	0	0					3	18	6	DDA for preferred ion	[M+H]+1	8.22032e+08	5.90141e+08	9.01213e+08	8.87482e+08	1.41042e+06	5.99636e+08	9.63932e+08	3.09408e+06	1.38679e+06	5.05292e+07	5.70433e+07	5.32103e+07	58.7478	94.8553
FALSE		C8 H17 N3 O	Full match	No results	No results	No results	-0.79	171.137	172.144	6.686	0	0					3	7	3	DDA for preferred ion	[M+H]+1	5.54298e+08	5.66638e+08	5.75342e+08	6.45397e+08	6.03022e+07	1.01016e+09	9.78825e+08	8.76086e+07	73055.9	2.03801e+08	2.00259e+08	1.92926e+08	52.5016	80.5475
FALSE		C19 H41 N O2	Full match	No results	No results	No results	-1.22	315.314	316.321	1.543	0	0					3	3	1	DDA for preferred ion	[M+H]+1	1.08073e+07	8.40795e+06	1.17245e+07	1.02978e+07	1.07487e+09	7.9256e+06	205045	1.06453e+09	1.23892e+06	1.22819e+09	1.23187e+09	1.20339e+09	212.181	134.924
FALSE		C16 H9 N10 O14 P	Full match	No results	No results	No results	-1.07	596.004	597.01	5.406	0	0					3	8	3	DDA for preferred ion	[M+H]+1	1.73264e+09	1.75587e+09	1.74603e+09	1.88331e+09	1.73689e+08	1.327e+09	1.31942e+09	3.95162e+08	846076	9.11233e+08	8.88437e+08	8.61901e+08	35.3959	62.9172
FALSE		C4 H8 N P S	Full match	No results	No results	No results	-0.27	133.012	134.019	6.04	0	0					3	2	1	DDA for preferred ion	[M+H]+1	9.48003e+08	9.55019e+08	9.68981e+08	1.00775e+09	4.99028e+06	1.35256e+09	1.49189e+09	4.44743e+07	160669	3.56194e+08	3.51816e+08	3.51731e+08	53.9241	88.8798
FALSE		C10 H24 N2 O3	Full match	No results	No results	No results	-0.69	220.179	221.186	5.777	0	0					3	4	2	DDA for preferred ion	[M+H]+1	4.72762e+08	4.88351e+08	5.14061e+08	5.18959e+08	9.12159e+06	3.69607e+08	3.67936e+08	1.72983e+07	56300	3.01476e+08	2.96944e+08	2.92175e+08	48.5215	85.9742
FALSE		C9 H13 N4 O2 P3 S2	Full match	No results	No results	No results	-3.98	365.969	366.975	5.494	0	0					3	3	1	DDA for preferred ion	[M+H]+1	1.83908e+09	1.85649e+09	1.86033e+09	1.89491e+09	3.13589e+08	2.3855e+09	2.40559e+09	6.92936e+08	1.08765e+07	1.84148e+09	1.81908e+09	1.80787e+09	27.6609	63.6978
FALSE		C6 H8 N8 O2 P2 S3	Full match	No results	No results	No results	2.49	381.941	382.949	5.519	0	0					3	4	1	DDA for preferred ion	[M+H]+1	3.57137e+08	3.55585e+08	3.58537e+08	3.5734e+08	1.01544e+08	1.25e+09	1.17877e+09	2.56682e+08	128415	5.06535e+08	4.99347e+08	4.91819e+08	12.8899	71.3635
FALSE		C8 H5 N10 O9 P S	Full match	No results	No results	No results	2.18	447.97	448.978	5.494	0	0					3	3	1	DDA for preferred ion	[M+H]+1	1.4042e+09	1.42228e+09	1.42645e+09	1.47347e+09	2.00654e+08	1.69143e+09	1.73444e+09	4.74325e+08	3.01309e+06	1.35796e+09	1.34165e+09	1.33229e+09	30.1472	65.2056
FALSE		C15 H18 N2 O2 S	Full match	No results	No results	No results	-1.11	290.109	291.116	2.404	0	0					3	2	1	DDA for preferred ion	[M+H]+1	9.37397e+08	1.07255e+09	8.90385e+08	1.00819e+09	1.2051e+07	4.98721e+08	6.91039e+08	2.00893e+07	85494.7	5.59041e+08	5.62214e+08	5.53535e+08	50.5463	89.2378
FALSE		C8 H N2 P3	Full match	No results	No results	No results	2.54	217.935	218.943	5.521	0	0					3	3	1	DDA for preferred ion	[M+H]+1	2.3755e+08	2.37261e+08	2.36083e+08	2.29594e+08	1.05941e+08	1.1238e+09	1.02902e+09	2.4144e+08	319609	3.82974e+08	3.76257e+08	3.74758e+08	2.7343	69.719
FALSE		C10 H12 N8 O13 P2	Full match	No results	No results	No results	0.75	514	515.008	5.66	0	0					2	10	4	DDA for preferred ion	[M+H]+1	1.91151e+09	1.88972e+09	1.97696e+09	1.87152e+09	7.1332e+07	6.70691e+08	6.29011e+08	1.90422e+08	2.55826e+06	1.06583e+09	1.08877e+09	1.14281e+09	44.6514	64.6652
FALSE		C5 H5 N2 O P3	Full match	No results	No results	No results	1.94	201.961	202.969	5.523	0	0					3	3	1	DDA for preferred ion	[M+H]+1	1.23485e+09	1.23428e+09	1.2242e+09	1.2427e+09	3.34387e+08	2.03392e+09	2.00986e+09	6.44868e+08	3.53668e+07	1.38619e+09	1.37186e+09	1.36096e+09	20.3229	60.0896
FALSE		C9 H14 N3 O6 P S	Full match	No results	No results	No results	-3.08	323.034	324.04	5.861	0	0					3	2	1	DDA for preferred ion	[M+H]+1	6.80941e+08	7.08988e+08	7.09053e+08	7.31137e+08	1.14243e+07	6.97203e+08	7.44582e+08	6.11037e+07	128906	3.37581e+08	3.38376e+08	3.33675e+08	50.2878	84.0119
FALSE		C9 H14 N4 O8 P2 S3	Full match	No results	No results	No results	0.13	463.945	464.952	5.515	0	0					3	4	1	DDA for preferred ion	[M+H]+1	3.13922e+08	3.25189e+08	3.17406e+08	3.20794e+08	7.49786e+07	1.00467e+09	9.60283e+08	1.98529e+08	130509	4.27386e+08	4.22659e+08	4.16044e+08	16.4724	72.2808
FALSE		C7 H N3 O3	Full match	No results	No results	No results	-4.25	175.002	176.008	5.856	0	0					3	1	1	DDA for preferred ion	[M+H]+1	1.5252e+08	1.61014e+08	1.55952e+08	1.69084e+08	6.20002e+06	6.53681e+08	6.55014e+08	3.69605e+07	107183	1.06381e+08	1.07255e+08	1.06051e+08	45.7524	86.4011
FALSE		C7 H18 N O6 P	Full match	No results	No results	No results	-0.6	243.087	244.094	7.224	0	0					3	7	3	DDA for preferred ion	[M+H]+1	9.82471e+07	9.23792e+07	1.07273e+08	1.11198e+08	35109.3	2.73814e+08	2.63841e+08	265434	26880.1	5.90531e+06	6.18698e+06	5.83956e+06	56.4794	91.9976
FALSE		C11 H11 N6 O15 P S	Full match	No results	No results	No results	0.23	529.974	530.981	5.529	0	0					3	3	1	DDA for preferred ion	[M+H]+1	9.20922e+08	9.20272e+08	9.29489e+08	9.66856e+08	1.1533e+08	1.06768e+09	1.09788e+09	2.87246e+08	258774	8.70837e+08	8.60499e+08	8.52069e+08	30.9605	66.4778
FALSE		C13 H23 N O2	Full match	No results	No results	No results	-2.07	225.173	226.18	0.715	0	0					3	11	5	DDA for preferred ion	[M+H]+1	1.10033e+07	2.71086e+06	1.19065e+06	2.61624e+06	3.48484e+07	4.39522e+06	4.1204e+06	3.9357e+07	2.10888e+06	7.37123e+07	6.74554e+07	6.94955e+07	131.875	83.8614
FALSE		C7 H3 N4 O3 P3 S	Full match	No results	No results	No results	-3.66	315.914	316.92	5.523	0	0					3	5	2	DDA for preferred ion	[M+H]+1	5.80863e+07	5.95304e+07	5.89741e+07	5.48197e+07	2.60685e+07	5.46433e+08	4.82097e+08	7.18984e+07	1.29327e+06	1.043e+08	1.04009e+08	1.00933e+08	3.15465	78.3616
FALSE		C24 H13 N4 O11 P S	Full match	No results	No results	No results	-1.19	596.004	597.01	5.678	0	0					2	0	0	DDA for preferred ion	[M+H]+1	1.07023e+09	1.06045e+09	1.11827e+09	1.07172e+09	3.5914e+07	3.35966e+08	3.52104e+08	1.04779e+08	267448	7.3616e+08	7.35939e+08	7.35457e+08	44.4093	65.9047
FALSE		C7 H20 N O2 P3	Full match	No results	No results	No results	3.94	243.071	244.079	2.352	0	0					3	16	8	DDA for preferred ion	[M+H]+1	3.22768e+08	3.28112e+08	1.50288e+08	7.21843e+07	546064	1.01317e+09	7.2317e+08	3.51296e+06	182956	5.40327e+07	6.28231e+07	5.98291e+07	82.0203	93.1452
FALSE		C9 H8 N4 O4 P2	Full match	No results	No results	No results	-2	298.002	299.009	5.317	0	0					3	21	7	DDA for preferred ion	[M+H]+1	3.43605e+08	3.41799e+08	3.18326e+08	3.09945e+08	8.14235e+06	3.54926e+08	4.17899e+08	2.97781e+07	3.21459e+06	1.56346e+08	1.66181e+08	1.78663e+08	51.1086	84.6538
FALSE		C12 H23 N O2 P2 S2	Full match	No results	No results	No results	-0.47	339.065	340.072	5.301	0	0					3	5	2	DDA for preferred ion	[M+H]+1	4.10736e+08	4.17919e+08	4.0388e+08	4.39974e+08	8.03054e+06	3.87865e+08	4.14249e+08	2.42854e+07	94882.8	1.08757e+08	1.06426e+08	1.05345e+08	51.4207	85.4064
FALSE		C11 H11 N3 O3	Full match	No results	No results	No results	-0.67	233.08	234.087	8.009	0	0					3	15	6	DDA for preferred ion	[M+H]+1	1.30819e+08	1.39841e+08	1.9683e+08	2.29223e+08	7.93509e+06	5.81526e+08	3.71616e+08	5.84057e+07	97486.7	8.79592e+07	7.90359e+07	8.90442e+07	59.5876	85.2505
FALSE		C17 H35 N O2	Full match	No results	No results	No results	-1.13	285.267	286.274	0.787	0	0					3	7	2	DDA for preferred ion	[M+H]+1	5.60636e+07	9.2028e+06	1.29021e+07	1.61213e+07	3.83418e+07	1.0737e+07	5.29628e+07	8.11601e+07	27325.8	6.89201e+07	6.74403e+07	6.5698e+07	79.3116	57.4239
FALSE		C3 H6 N P S	Full match	No results	No results	No results	0.09	118.996	120.003	6.241	0	0					3	2	1	DDA for preferred ion	[M+H]+1	3.99713e+08	4.14688e+08	4.04103e+08	4.15477e+08	111539	1.65074e+08	1.89876e+08	7.1504e+06	102538	1.32109e+08	1.29848e+08	1.32281e+08	55.3297	88.6365
FALSE		C9 H11 N3 O5	Full match	No results	No results	No results	-1.13	241.07	242.077	7.356	0	0					3	3	1	DDA for preferred ion	[M+H]+1	1.67456e+08	1.64794e+08	1.76878e+08	1.91257e+08	44107.9	1.61051e+08	1.43221e+08	584194	31918.6	1.53513e+07	1.56811e+07	1.55208e+07	55.9092	92.2688
FALSE		C12 H7 N3 O S	Full match	No results	No results	No results	-3.91	241.031	242.037	5.861	0	0					3	2	1	DDA for preferred ion	[M+H]+1	3.65286e+08	3.78793e+08	3.81182e+08	3.98626e+08	6.53792e+06	4.46246e+08	4.69708e+08	4.19993e+07	125877	1.7984e+08	1.79611e+08	1.77218e+08	49.5543	83.6121
FALSE		C18 H32 N4 O4	Full match	No results	No results	No results	-0.76	368.242	369.249	11.173	0	0					3	3	1	DDA for preferred ion	[M+H]+1	2.43803e+08	2.15453e+08	2.51338e+08	2.65572e+08	1.04673e+06	5.57646e+08	5.44364e+08	3.7169e+06	80898.9	2.32593e+07	2.31662e+07	2.28024e+07	56.1732	90.8557
FALSE		C4 H4 Cl N4 O14 P	Full match	No results	No results	No results	1.84	397.915	398.923	5.521	0	0					3	6	2	DDA for preferred ion	[M+H]+1	4.49367e+07	4.40694e+07	4.62098e+07	4.24136e+07	1.92083e+07	4.10793e+08	3.63715e+08	5.59132e+07	84984.1	8.45979e+07	8.42093e+07	8.0929e+07	3.94035	78.1254
FALSE		C9 H12 N10 O8 P2 S3	Full match	No results	No results	No results	0.69	545.948	546.955	5.514	0	0					3	4	1	DDA for preferred ion	[M+H]+1	2.35413e+08	2.36342e+08	2.3721e+08	2.39421e+08	4.73975e+07	6.68838e+08	6.57427e+08	1.32944e+08	135816	3.13514e+08	3.06349e+08	3.05025e+08	18.7827	72.7037
FALSE		C6 H4 N4 O	Full match	No results	No results	No match	-0.57	148.039	166.072	2.203	3	0					3	7	3	DDA for preferred ion	[M+NH4]+1	3.88537e+08	4.20196e+08	4.01785e+08	4.71062e+08	3.14175e+06	4.09453e+08	3.83088e+08	6.82476e+06	64435.7	1.45084e+08	1.4442e+08	1.37322e+08	53.8059	89.6077
FALSE		C17 H35 N O2	Full match	No results	No results	No results	-1.85	285.267	286.274	0.72	0	0					3	9	4	DDA for preferred ion	[M+H]+1	3.45655e+07	2.25576e+07	2.55388e+07	2.93911e+07	4.1525e+07	1.01222e+07	3.4852e+07	1.12911e+08	21176.1	7.05966e+07	6.96951e+07	6.58722e+07	18.2241	88.7501
FALSE		C6 H10 N O P S	Full match	No results	No results	No results	-0.19	175.022	176.029	6.062	0	0					3	12	4	DDA for preferred ion	[M+H]+1	3.66979e+08	3.67417e+08	3.77923e+08	3.88766e+08	200838	4.7709e+08	5.05875e+08	9.7825e+06	221096	8.24519e+07	8.82738e+07	8.94925e+07	54.926	89.9603
FALSE		C8 H6	Full match	No results	No results	No results	-0.64	102.047	120.081	5.096	0	0					3	10	4	DDA for preferred ion	[M+NH4]+1	3.45316e+08	3.78922e+08	3.86939e+08	4.40754e+08	4.04038e+06	2.71084e+08	2.99343e+08	1.04012e+07	792776	8.87031e+07	8.67692e+07	8.21396e+07	54.5744	87.6915
FALSE		C16 H31 N O	Full match	No results	No results	No results	-0.87	253.241	286.274	0.79	0	0					3	7	2	DDA for other ion	[M+H+MeOH]+1	5.6062e+07	9.20255e+06	1.29017e+07	1.61207e+07	3.83418e+07	1.06054e+07	5.29618e+07	8.11608e+07	12618.5	6.89201e+07	6.74403e+07	6.5698e+07	79.3114	57.5563
FALSE		C10 H13 N2 O10 P S4	Full match	No results	No results	No results	-0.45	479.919	480.926	5.521	0	0					3	5	2	DDA for preferred ion	[M+H]+1	5.16645e+07	5.05354e+07	5.09075e+07	4.8095e+07	1.75141e+07	4.02102e+08	3.61459e+08	5.42218e+07	93755.7	8.85407e+07	8.84803e+07	8.53668e+07	4.83884	78.3294
FALSE		C16 H22 O17 P2 S2	Full match	No results	No results	No results	-0.61	611.977	612.984	5.531	0	0					3	3	1	DDA for preferred ion	[M+H]+1	5.65128e+08	5.69589e+08	5.75343e+08	5.99991e+08	6.16692e+07	6.16728e+08	6.4092e+08	1.60689e+08	194929	5.26844e+08	5.2231e+08	5.14642e+08	32.4188	67.5817
FALSE		C15 H16 N4 O7 S	Full match	No results	No results	No results	-2.78	396.074	397.08	5.836	0	0					2	1	0	DDA for preferred ion	[M+H]+1	1.36534e+08	1.36651e+08	1.35667e+08	1.45059e+08	798624	8.35856e+07	8.66506e+07	3.15915e+06	25827	2.4143e+07	2.42057e+07	2.40883e+07	55.7757	87.9306
FALSE		C7 H12 N3 O6 P S	Full match	No results	No results	No results	-3.26	297.018	298.025	6.031	0	0					3	3	1	DDA for preferred ion	[M+H]+1	3.81221e+08	3.87752e+08	3.90382e+08	3.90127e+08	547600	2.57503e+08	3.04513e+08	9.95052e+06	126530	1.51452e+08	1.48488e+08	1.48676e+08	54.3204	89.158
FALSE		C9 H11 N3 O4	Full match	No results	No results	No results	-0.93	225.075	226.082	1.951	0	0					3	11	4	DDA for preferred ion	[M+H]+1	1.14796e+08	1.23485e+08	1.21672e+08	1.38771e+08	861705	1.13243e+08	1.15576e+08	1.0969e+06	50930.1	4.2728e+07	4.23681e+07	3.93621e+07	53.0225	89.9999
FALSE		C15 H32 N3 O2 P S	Full match	No results	No results	No results	1.55	349.195	350.203	6.311	0	0					2	6	2	DDA for preferred ion	[M+H]+1	7.88986e+07	8.07713e+07	9.45753e+07	9.47408e+07	20963.6	1.119e+08	1.07056e+08	30463.2	21009.3	3.82435e+06	3.65205e+06	3.72701e+06	56.8869	91.4562
FALSE		C15 H21 N8 O15 P3 S	Full match	No results	No results	No results	0	678.006	679.013	5.67	0	0					3	3	1	DDA for preferred ion	[M+H]+1	6.52186e+08	6.48586e+08	6.78733e+08	6.59751e+08	1.76535e+07	2.09304e+08	2.22279e+08	5.60124e+07	264508	4.34288e+08	4.31942e+08	4.24535e+08	45.0904	68.6531
FALSE		C5 H2 N4	Full match	No results	No results	No results	-0.93	118.028	136.062	1.163	0	0					3	12	4	DDA for preferred ion	[M+NH4]+1	1.60463e+08	1.66565e+08	1.5884e+08	1.31561e+08	1.63465e+08	1.87049e+08	2.56382e+08	6.86168e+08	1.04245e+08	1.663e+08	1.74923e+08	1.80426e+08	15.7084	71.8106
FALSE		C12 H18 N4 O3	Full match	No results	No results	No results	-0.86	266.138	267.145	1.69	0	0					3	4	2	DDA for preferred ion	[M+H]+1	2.39615e+08	2.37292e+08	2.35274e+08	2.25249e+08	3.72023e+07	1.88042e+08	1.7281e+08	6.57478e+07	58288.5	1.22675e+08	1.23667e+08	1.19983e+08	27.0182	58.1102
FALSE		C7 H18 Cl N2 O17 P3 S	Full match	No results	No results	No results	-1.54	561.923	562.929	5.519	0	0					3	7	3	DDA for preferred ion	[M+H]+1	4.37386e+07	4.54991e+07	4.3878e+07	4.32274e+07	1.40726e+07	3.24534e+08	2.97889e+08	4.37861e+07	84110	7.70897e+07	7.28733e+07	7.36488e+07	4.71538	78.3573
FALSE		C18 H38 N9 O3 P S	Full match	No results	No results	No results	1.66	491.256	492.264	6.514	0	0					3	9	3	DDA for preferred ion	[M+H]+1	9.92184e+06	7.67273e+06	2.60852e+07	3.85826e+07	1.12946e+07	5.98329e+06	1.10165e+08	7.94635e+06	31957.7	8.92481e+06	8.43862e+06	8.43356e+06	91.4755	117.01
FALSE		C15 H23 N2 P3 S	Full match	No results	No results	No results	2.41	356.079	379.07	5.761	0	0					3	2	1	DDA for other ion	[M+Na]+1	1.61821e+08	1.66727e+08	1.67585e+08	1.78372e+08	3.27008e+06	9.76586e+07	1.07158e+08	6.57258e+06	46933.2	3.2367e+07	3.27578e+07	3.23441e+07	52.016	84.345
FALSE		C6 H11 N7 O4 P2 S	Full match	No results	No results	No results	0.55	339.007	340.014	5.856	0	0					3	1	1	DDA for preferred ion	[M+H]+1	9.64325e+07	1.01368e+08	9.79561e+07	1.04654e+08	2.34772e+06	2.97024e+08	3.01059e+08	1.80524e+07	113642	7.22212e+07	7.21319e+07	7.14165e+07	46.2568	86.259
FALSE		C42 H63 O4 P	Full match	No results	No results	No results	-0.81	662.446	663.453	0.658	0	0					3	7	2	DDA for preferred ion	[M+H]+1	1.75841e+06	1.10841e+06	1.72435e+06	2.25298e+06	1.40342e+07	109382	2.51366e+06	1.05475e+07	747491	4.88702e+07	4.77075e+07	4.65662e+07	140.355	97.8252
FALSE		C9 H17 N3 O12 P2	Full match	No results	No results	No results	-0.83	421.029	422.036	7.86	0	0					2	27	11	DDA for preferred ion	[M+H]+1	1.53479e+08	2.36713e+07	1.74273e+08	1.67798e+08	206074	4.02663e+08	5.93252e+08	1.24965e+07	119464	1.58617e+06	1.38035e+06	1.71973e+06	81.4947	92.4485
FALSE		C40 H53 N2 O10 P	Full match	No results	No results	No results	1.88	752.344	753.352	0.736	0	0					3	19	9	DDA for preferred ion	[M+H]+1	108754	24620.2	26511.7	19541	3185.49	24845.8	66192.5	2852.03	11454	3.78457e+07	3.72879e+07	3.21844e+07	112.855	99.546
FALSE		C5 H9 N2 O P S	Full match	No results	No results	No results	-0.34	176.017	177.025	6.351	0	0					3	16	6	DDA for preferred ion	[M+H]+1	1.91301e+08	2.01955e+08	1.99262e+08	1.67848e+08	79838.7	1.65788e+08	2.03889e+08	113674	71677.2	8.45896e+06	9.36122e+06	9.29529e+06	56.5562	92.0437
FALSE		C4 H13 N P2 S	Full match	No results	No results	No results	4.77	169.024	170.032	6.419	0	0					3	6	2	DDA for preferred ion	[M+H]+1	1.07411e+08	1.18026e+08	1.0212e+08	1.22719e+08	32352	7.09714e+07	7.40153e+07	154651	28945.8	5.67432e+07	5.48655e+07	5.49233e+07	56.314	91.2133
FALSE		C9 H12 N8 O2	Full match	No results	No results	No match	-0.89	264.108	265.115	2.52	1	0					3	29	12	DDA for preferred ion	[M+H]+1	1.99821e+08	1.98162e+08	2.12731e+08	2.41409e+08	72729.9	870731	913184	101274	53870.7	3.68676e+07	3.40272e+07	2.87384e+07	56.125	77.3268
FALSE		C18 H17 N8 O14 P3 S	Full match	No results	No results	No results	0.12	693.98	694.987	5.538	0	0					3	4	1	DDA for preferred ion	[M+H]+1	3.71046e+08	3.74686e+08	3.76779e+08	3.95266e+08	3.379e+07	3.74904e+08	3.96468e+08	9.40843e+07	186403	3.41301e+08	3.36133e+08	3.32665e+08	34.1512	68.9214
FALSE		C38 H62 N7 O2 P	Full match	No results	No results	No results	3.24	679.47	680.48	0.657	0	0					3	9	4	DDA for preferred ion	[M+H]+1	1.17991e+06	1.06483e+06	1.49915e+06	2.02436e+06	1.12032e+07	820615	2.18364e+06	7.60302e+06	714292	4.34597e+07	4.05009e+07	4.08022e+07	136.058	90.4055
FALSE		C5 H7 N9 O4	Full match	No results	No results	No match	-2.78	257.062	258.069	5.281	1	0					3	3	1	DDA for preferred ion	[M+H]+1	1.87743e+08	1.92712e+08	1.87673e+08	1.97985e+08	5.08143e+06	1.88379e+08	1.99529e+08	1.53161e+07	77246	5.34594e+07	5.24187e+07	5.24987e+07	50.1559	83.6198
FALSE		C9 H14 N9 O4 P3	Full match	No results	No results	No results	-4.87	405.038	406.043	5.863	0	0					3	2	1	DDA for preferred ion	[M+H]+1	2.56342e+08	2.68179e+08	2.69906e+08	2.76091e+08	3.76119e+06	2.20888e+08	2.38565e+08	2.24099e+07	127317	1.40107e+08	1.39759e+08	1.38211e+08	49.9171	83.1448
FALSE		C17 H37 N O3	Full match	No results	No results	No results	-0.92	303.277	304.284	2.497	0	0					3	5	2	DDA for preferred ion	[M+H]+1	1.80412e+07	2.62906e+07	3.20864e+07	2.38515e+07	9.03423e+07	2.06754e+07	1.79743e+07	9.81204e+07	2.53062e+06	1.81018e+08	1.81003e+08	1.73978e+08	97.2111	84.2162
FALSE		C11 H22 N2 O18 P2 S3	Full match	No results	No results	No results	0.49	627.951	628.958	5.512	0	0					3	5	2	DDA for preferred ion	[M+H]+1	1.58352e+08	1.58031e+08	1.57437e+08	1.62732e+08	2.82215e+07	4.15794e+08	4.09187e+08	8.29168e+07	173814	2.09943e+08	2.04625e+08	2.02721e+08	19.8867	72.7779
FALSE		C14 H16 N6 O3 P2	Full match	No results	No results	No results	-2.05	378.076	379.082	5.864	0	0					3	5	2	DDA for preferred ion	[M+H]+1	6.74551e+07	7.25765e+07	7.19723e+07	8.09891e+07	209719	1.85965e+08	1.8728e+08	3.15156e+06	79907.5	1.84177e+07	1.84332e+07	1.77826e+07	54.9076	90.1293
FALSE		C6 H12 N6 O8	Full match	No results	No results	No results	2.22	296.072	297.08	5.864	0	0					3	5	2	DDA for preferred ion	[M+H]+1	5.49502e+07	5.82248e+07	5.77782e+07	6.59752e+07	261879	1.84125e+08	1.80642e+08	3.18411e+06	70085.3	1.48102e+07	1.44133e+07	1.43264e+07	55.0384	90.0965
FALSE		C33 H38 Cl N O5 S2	Full match	No results	No results	No results	-1.3	627.188	628.194	0.666	0	0					3	4	2	DDA for preferred ion	[M+H]+1	353804	234466	227210	274496	2.47061e+06	461482	482190	1.98509e+06	1.87283e+06	3.84692e+07	3.9604e+07	3.84322e+07	151.434	84.9641
FALSE		C3 H5 N4 O7 P3	Full match	No results	No results	No results	-1.35	301.937	302.944	5.52	0	0					3	3	1	No MS2	[M+H]+1	7.57048e+07	7.95193e+07	7.75731e+07	7.75282e+07	2.66183e+07	3.18772e+08	3.024e+08	6.4977e+07	120114	1.15197e+08	1.13582e+08	1.12858e+08	9.96899	71.2858
FALSE		C5 H10 N O P S	Full match	No results	No results	No results	-0.64	163.022	164.029	6.013	0	0					3	4	1	DDA for preferred ion	[M+H]+1	4.2912e+08	4.21094e+08	4.51135e+08	4.68676e+08	345786	3.66127e+08	3.83144e+08	971843	207883	5.86833e+07	6.00138e+07	5.99163e+07	55.8685	91.503
FALSE		C14 H21 N P2	Full match	No results	No results	No match	3.54	265.115	266.123	7.148	1	0					2	6	2	DDA for preferred ion	[M+H]+1	1.29714e+08	1.30189e+08	1.43846e+08	1.32649e+08	73186.1	1.22591e+08	2.45012e+08	111590	62750.4	686934	671425	705752	56.105	101.632
FALSE		C6 H8 N O P S	Full match	No results	No results	No results	-0.44	173.006	174.014	5.406	0	0					3	10	5	DDA for preferred ion	[M+H]+1	1.13894e+08	1.11982e+08	1.14786e+08	780935	2.05474e+07	7.26029e+07	1.73885e+06	4.52567e+07	125653	1.20312e+08	1.2144e+08	1.11738e+08	56.9019	73.6017
FALSE		C31 H50 N O4 P	Full match	No results	No results	No results	-0.82	531.348	532.355	0.641	0	0					3	26	11	DDA for preferred ion	[M+H]+1	2.86368e+07	3.02237e+07	2.54583e+07	3.66583e+07	3.24923e+07	2.83709e+07	2.47299e+07	2.04478e+07	18708.4	5.14619e+07	4.74654e+07	4.15012e+07	14.6982	16.7934
FALSE		C27 H45 N8 O2 P	Full match	No results	No results	No results	4.22	544.34	545.35	0.643	0	0					3	20	9	DDA for preferred ion	[M+H]+1	1.21502e+07	1.18299e+07	1.01435e+07	1.3547e+07	5.45106e+07	1.31512e+07	1.10308e+07	4.53718e+07	18219.3	5.09622e+07	5.04087e+07	4.32502e+07	90.6247	79.3483
FALSE		C13 H23 N O2	Full match	No results	No results	No results	-0.94	225.173	226.18	1.814	0	0					3	4	2	DDA for preferred ion	[M+H]+1	3.36229e+07	6.74484e+07	2.7982e+07	3.45982e+07	4.2781e+06	3.20225e+07	3.70447e+07	4.29108e+06	478928	1.15554e+08	1.16216e+08	1.1253e+08	58.4202	74.3966
FALSE		C22 H43 N O	Full match	No results	No results	No results	-1.46	337.334	338.341	0.723	0	0					3	5	2	DDA for preferred ion	[M+H]+1	1.06876e+08	1.24853e+07	2.97174e+06	1.77325e+07	2.452e+07	7.13867e+06	5.12356e+06	1.80899e+07	2.10501e+06	3.62729e+07	3.50728e+07	3.52978e+07	136.185	56.1161
FALSE		C14 H15 N7 O9 P2	Full match	No results	No results	No results	-2.74	487.041	488.047	5.873	0	0					3	3	1	DDA for preferred ion	[M+H]+1	2.22634e+08	2.34577e+08	2.38356e+08	2.44258e+08	2.24402e+06	1.6709e+08	1.81379e+08	1.6237e+07	121291	1.26144e+08	1.25454e+08	1.23525e+08	50.5034	83.7348
FALSE		C9 H12 N3 O7 P S	Full match	No results	No results	No results	-3.21	337.013	338.02	5.405	0	0					3	11	4	DDA for preferred ion	[M+H]+1	1.08956e+08	1.06245e+08	1.11471e+08	1.12033e+08	1.17248e+07	5.65398e+07	5.2464e+07	2.62323e+07	43902	8.65926e+07	8.30461e+07	9.03608e+07	25.7867	50.3158
FALSE		C13 H20 N6 O5	Full match	No results	No results	No results	-0.72	340.15	341.157	2.569	0	0					3	18	7	DDA for preferred ion	[M+H]+1	1.82484e+08	1.88601e+08	1.88958e+08	2.14324e+08	580238	1.36023e+08	1.35742e+08	774016	65731.6	4.52148e+07	4.43035e+07	3.93437e+07	54.829	90.5756
FALSE		C15 H22 N O10 P3 S	Full match	No results	No results	No results	1.61	501.018	502.026	5.485	0	0					2	2	1	DDA for preferred ion	[M+H]+1	8.57757e+07	7.78411e+07	8.71167e+07	8.11192e+07	6.83598e+06	2.46272e+07	2.1369e+07	1.48612e+07	36328.5	4.92091e+07	4.97318e+07	4.99608e+07	31.9051	40.146
FALSE		C27 H32 N6 O2	Full match	No results	No results	No results	-3.52	472.259	473.264	0.746	0	0					3	11	4	DDA for preferred ion	[M+H]+1	2.77121e+07	3.89675e+07	4.01536e+07	3.19722e+07	3.89829e+07	4.44037e+07	2.5753e+07	5.12984e+07	62441.1	3.90505e+07	4.20776e+07	4.05745e+07	16.4791	62.4428
FALSE		C23 H18 N2 O	Full match	No results	No results	No results	-0.47	338.142	339.149	0.85	0	0					3	14	6	DDA for preferred ion	[M+H]+1	196266	37773.9	159256	66944.8	33966.8	150217	188444	42588.8	458493	1.12856e+08	1.11808e+08	1.01398e+08	70.4979	63.112
FALSE		C19 H31 N9 O3 P2 S	Full match	No results	No results	No results	-3.87	527.175	528.18	5.198	0	0					3	12	5	DDA for preferred ion	[M+H]+1	5.10155e+07	5.62774e+07	5.62629e+07	6.56916e+07	1.64601e+06	3.95893e+07	4.00049e+07	1.21809e+06	29683.8	1.34641e+07	1.32402e+07	1.22753e+07	53.4785	85.9218
FALSE		C34 H29 Cl S2	Full match	No results	No results	No results	3.93	536.14	554.176	0.672	0	0					3	5	2	DDA for preferred ion	[M+NH4]+1	753459	448445	337302	423600	2.43593e+06	545359	767498	1.67665e+06	1.92126e+06	3.49288e+07	3.62584e+07	3.49771e+07	112.202	70.7015
FALSE		C7 H12 N2 O2	Full match	No results	No results	No results	-0.44	156.09	157.097	6.324	0	0					3	10	3	DDA for preferred ion	[M+H]+1	6.23193e+07	4.78094e+07	5.9488e+07	7.35046e+07	896724	1.15891e+08	1.55465e+08	2.60211e+06	768065	6.40758e+06	5.97543e+06	6.18486e+06	57.4118	91.3975
FALSE		C10 H19 N10 O7 P3 S5	Full match	No results	No results	No results	-1.08	643.925	644.932	5.519	0	0					3	5	2	DDA for preferred ion	[M+H]+1	3.38623e+07	3.37468e+07	3.45012e+07	3.23184e+07	9.54229e+06	2.24821e+08	2.0947e+08	3.14362e+07	89246.1	5.87326e+07	5.78805e+07	5.67284e+07	7.30286	78.1621
FALSE		C19 H28 N5 O5 P S	Full match	No results	No results	No results	-3.96	469.155	470.16	1.935	0	0					3	18	8	DDA for preferred ion	[M+H]+1	2.12355e+07	2.10273e+07	2.45795e+07	2.25558e+07	211348	1.02623e+08	6.69792e+07	248101	36671.8	2.00504e+07	2.01305e+07	1.74251e+07	54.6129	94.3095
FALSE		C21 H45 N10 O3 P S	Full match	No results	No results	No results	1.61	548.313	549.322	9.701	0	0					3	15	6	DDA for preferred ion	[M+H]+1	3.86118e+07	2.16666e+07	1.1066e+08	8.43561e+07	1.77072e+07	740877	1.80128e+08	7.02149e+06	96944.3	2.84306e+07	2.82764e+07	2.53075e+07	84.4646	142.416
FALSE		C14 H21 N4 O3 P3 S	Full match	No results	No results	No results	0.11	418.055	419.062	5.841	0	0					2	5	2	DDA for preferred ion	[M+H]+1	7.56981e+07	7.76753e+07	7.81041e+07	8.07805e+07	218060	4.31605e+07	4.57798e+07	223015	32487.5	1.28501e+07	1.31135e+07	1.32968e+07	55.7769	90.7245
FALSE		C6 H9 N7 O5 P2 S	Full match	No results	No results	No results	0.33	352.986	353.993	5.492	0	0					3	2	1	DDA for preferred ion	[M+H]+1	7.63299e+07	7.77887e+07	7.87509e+07	7.92927e+07	1.9269e+06	8.54036e+07	8.16409e+07	1.13148e+07	46926.6	4.80022e+07	4.79357e+07	4.72603e+07	38.122	80.1278
FALSE		C40 H36 Cl N5 O S2	Full match	No results	No results	No results	0.9	701.205	702.213	0.661	0	0					3	3	1	DDA for preferred ion	[M+H]+1	200599	106537	245307	227039	1.6415e+06	343237	195196	3.0836e+06	1.36658e+06	2.9247e+07	2.99423e+07	2.92611e+07	172.206	114.106
FALSE		C34 H49 N5 O4 P2	Full match	No results	No results	No results	-2.54	653.326	654.332	0.67	0	0					3	15	6	DDA for preferred ion	[M+H]+1	551388	713788	924880	1.25581e+06	7.21746e+06	862681	384833	3.57292e+06	2.28716e+06	3.24349e+07	3.186e+07	2.87825e+07	126.155	117.971
FALSE		C30 H25 N3 O	Full match	No results	No results	No results	-2.44	443.2	444.206	0.714	0	0					3	20	9	DDA for preferred ion	[M+H]+1	24213.7	281037	23600.7	14303.8	2839.83	28539.1	31159.5	79.7961	14142.5	3.13127e+07	3.08071e+07	2.6644e+07	166.948	87.8971
FALSE		C26 H19 N8 O11 P3 S2	Full match	No results	No results	No results	0.06	775.983	776.99	5.519	0	0					3	4	1	DDA for preferred ion	[M+H]+1	2.36239e+08	2.58139e+08	2.62111e+08	2.78945e+08	1.82399e+07	2.315e+08	8.97671e+07	5.50122e+07	168723	2.24538e+08	2.18794e+08	2.19071e+08	36.8892	88.3848
FALSE		C6 H10 N2 O3 S	Full match	No results	No results	No results	-0.95	190.041	191.048	4.545	0	0					3	23	10	DDA for preferred ion	[M+H]+1	3.84529e+07	4.3681e+07	5.86804e+07	9.18688e+07	216117	3.93284e+07	4.4196e+07	685735	40276.8	7.6985e+06	7.27387e+06	6.36049e+06	70.4643	90.2336
FALSE		C12 H5 N3 O2 S	Full match	No results	No results	No results	-3.71	255.01	256.017	5.407	0	0					3	2	1	DDA for preferred ion	[M+H]+1	1.00764e+08	9.85972e+07	1.03111e+08	9.98471e+07	1.3166e+07	5.61139e+07	5.04038e+07	2.83505e+07	46555.2	9.05398e+07	9.06671e+07	8.90197e+07	21.0652	46.5768
FALSE		C19 H39 N O2	Full match	No results	No results	No results	-0.92	313.298	314.305	0.769	0	0					3	5	2	DDA for preferred ion	[M+H]+1	2.44294e+07	3.5916e+06	4.1758e+06	6.16521e+06	1.9339e+07	3.02285e+06	2.1679e+07	3.33888e+07	26870.1	3.07109e+07	3.08305e+07	2.96946e+07	84.9427	59.0985
FALSE		C5 H7 O2 P S	Full match	No results	No results	No results	-0.29	161.99	162.998	6.279	0	0					3	5	2	DDA for preferred ion	[M+H]+1	6.27592e+07	6.25149e+07	7.00793e+07	5.77565e+07	1.90523e+06	7.36469e+07	7.42767e+07	5.56899e+06	73011	3.0011e+07	2.91238e+07	2.91064e+07	49.0913	84.01
FALSE		C15 H19 N7 O9 P2	Full match	No results	No results	No results	-2.82	503.072	504.078	5.299	0	0					3	27	15	DDA for preferred ion	[M+H]+1	1.46803e+08	1.51395e+08	1.49159e+08	1.62702e+08	1.44248e+06	1.34078e+08	1.41494e+08	9.63698e+06	77295.9	3.76987e+07	2.97125e+07	3.97585e+07	50.8994	85.4273
FALSE		C17 H21 N2 P3 S	Full match	No results	No results	No results	-4.27	378.064	379.07	5.739	0	0					3	2	1	DDA for preferred ion	[M+H]+1	1.61821e+08	1.66727e+08	1.67585e+08	1.78372e+08	3.27008e+06	9.76586e+07	1.07158e+08	6.57258e+06	49952.3	3.2367e+07	3.27578e+07	3.23441e+07	52.016	84.345
FALSE		C34 H46 N4 O4 P2	Full match	No results	No results	No results	-2.79	636.299	654.332	0.67	0	0					3	15	6	DDA for preferred ion	[M+NH4]+1	572840	732014	902814	1.21777e+06	7.05389e+06	884746	392159	3.48768e+06	2.28716e+06	3.24349e+07	3.186e+07	2.87825e+07	125.443	117.1
FALSE		C13 H15 N9 O14 P2	Full match	No results	No results	No results	0.33	583.021	584.029	5.518	0	0					3	19	7	DDA for preferred ion	[M+H]+1	6.57407e+07	6.33814e+07	6.60977e+07	7.37821e+07	197392	1.4854e+07	1.44623e+07	154824	30731.5	1.73527e+06	1.50479e+06	1.66451e+06	55.9373	89.4998
FALSE		C10 H22 N4 O3	Full match	No results	No results	No results	-0.67	246.169	247.176	5.769	0	0					3	25	8	DDA for preferred ion	[M+H]+1	3.96262e+07	5.0619e+07	3.53637e+07	3.89353e+07	1.59041e+08	1.58305e+07	1.25461e+07	6.46958e+07	85952	1.52532e+08	1.7843e+08	1.58975e+08	54.7508	117.145
FALSE		C48 H82 N5 O2 P	Full match	No results	No results	No results	0.36	791.621	792.628	0.653	0	0					3	10	4	DDA for preferred ion	[M+H]+1	1.67452e+07	1.66456e+07	2.25802e+07	2.6648e+07	3.91401e+06	1.70579e+06	1.77322e+07	3.07561e+06	15630.1	1.01963e+07	9.41e+06	9.61093e+06	45.5958	106.384
FALSE		C3 H8 N P S2	Full match	No results	No results	No results	-0.12	152.984	153.991	6.163	0	0					3	5	2	DDA for preferred ion	[M+H]+1	5.30693e+07	5.11846e+07	5.5357e+07	5.7302e+07	42928.4	7.22592e+07	7.60483e+07	65921.8	35830.4	2.13906e+06	2.22525e+06	2.15275e+06	56.0648	91.4528
FALSE		C31 H63 N O3	Full match	No results	No results	No results	-0.43	497.481	498.488	0.676	0	0					3	6	2	DDA for preferred ion	[M+H]+1	1.09262e+06	1.30588e+06	1.31335e+06	1.51382e+06	7.1134e+06	198236	3.75947e+06	1.9445e+07	15222.7	2.62283e+07	2.60661e+07	2.5149e+07	131.956	118.117
FALSE		C26 H36 N2 O6	Full match	No results	No results	No results	-0.88	472.257	473.264	0.81	0	0					3	25	9	DDA for preferred ion	[M+H]+1	2.99436e+07	2.27363e+06	7.23058e+06	7.41976e+06	1.33235e+07	1.47095e+07	2.78718e+07	1.64299e+07	54699.7	2.80365e+06	2.48025e+06	2.99358e+06	89.1925	40.9112
FALSE		C21 H11 N7 O13	Full match	No results	No results	No results	1.58	569.041	570.05	5.872	0	0					3	3	1	DDA for preferred ion	[M+H]+1	1.59844e+08	1.68077e+08	1.71169e+08	1.73351e+08	920209	1.01147e+08	1.08783e+08	9.15018e+06	133471	9.19902e+07	9.14176e+07	9.00928e+07	50.8619	84.425
FALSE		C4 H5 N O	Full match	No results	No results	No results	-0.79	83.0371	84.0443	7.061	0	0					3	8	3	DDA for preferred ion	[M+H]+1	2.42259e+08	2.30766e+08	2.50369e+08	2.57136e+08	4.26265e+06	2.99934e+08	2.94666e+08	1.17053e+07	3.04546e+06	5.23422e+07	5.16698e+07	5.48875e+07	51.3921	87.7414
FALSE		C17 H27 O18 P S5	Full match	No results	No results	No results	-0.15	709.954	710.961	5.511	0	0					3	5	2	DDA for preferred ion	[M+H]+1	1.15408e+08	1.13902e+08	1.17065e+08	1.16571e+08	1.69741e+07	2.7326e+08	2.68571e+08	5.45089e+07	137436	1.49897e+08	1.46766e+08	1.44212e+08	22.0752	73.1262
FALSE		C12 H27 N5 O4	Full match	No results	No results	No results	-0.89	305.206	306.213	5.923	0	0					3	6	2	DDA for preferred ion	[M+H]+1	1.06307e+08	1.13914e+08	1.07284e+08	1.2413e+08	7.65293e+06	1.93178e+07	2.70193e+07	2.27539e+07	66123.1	6.82311e+07	6.67441e+07	6.54311e+07	37.7982	39.6805
FALSE		C9 H21 N3 O2	Full match	No results	No results	No results	-0.44	203.163	204.171	10.048	0	0					3	9	4	DDA for preferred ion	[M+H]+1	2.49015e+08	2.47164e+08	2.22585e+08	2.71403e+08	1.54012e+07	3.30029e+08	3.45653e+08	1.34882e+07	118322	5.59039e+07	5.46232e+07	5.21071e+07	53.673	86.2173
FALSE		C6 H13 N O4 P2 S	Full match	No results	No results	No results	0.05	257.004	258.011	5.859	0	0					3	4	1	DDA for preferred ion	[M+H]+1	4.0376e+07	4.29042e+07	4.1595e+07	4.51744e+07	1.48766e+06	1.53487e+08	1.52915e+08	9.53509e+06	102365	3.08869e+07	3.06368e+07	3.00624e+07	45.2601	85.9791
FALSE		C11 H17 N3 O6 S	Full match	No results	No results	No results	-0.72	319.084	320.091	7.486	0	0					3	11	4	DDA for preferred ion	[M+H]+1	7.01479e+07	6.26285e+07	7.15545e+07	7.38084e+07	35481.5	2.06691e+07	1.91261e+07	151382	27820	4.59582e+06	4.90784e+06	4.90363e+06	55.9195	94.1069
FALSE		C17 H22 N2 O5 S	Full match	No results	No results	No results	-0.75	366.125	367.132	1.724	0	0					3	13	6	DDA for preferred ion	[M+H]+1	1.71277e+08	1.83089e+08	1.76425e+08	1.82859e+08	9.30863e+06	1.49467e+08	9.80364e+07	6.60408e+06	70855.4	1.0593e+08	1.07371e+08	9.57805e+07	48.1276	85.9622
FALSE		C2 H N9 O4	Full match	No results	No results	No results	-2.67	215.015	216.022	6.036	0	0					3	3	1	DDA for preferred ion	[M+H]+1	1.44728e+08	1.4516e+08	1.49356e+08	1.56573e+08	362790	1.49795e+08	1.66545e+08	6.43719e+06	144702	5.9469e+07	5.86968e+07	5.83346e+07	53.9098	88.3014
FALSE		C7 H15 N5 O3	Full match	No results	No results	No results	-0.18	217.117	218.125	7.223	0	0					3	13	5	DDA for preferred ion	[M+H]+1	7.46221e+07	7.71962e+07	8.28787e+07	8.11255e+07	65212.7	7.83796e+07	6.67312e+07	652871	46157.9	1.01911e+07	1.05433e+07	9.49345e+06	54.9037	91.3416
FALSE		C10 H14 O3 P2	Full match	No results	No results	No match	-3.12	244.042	245.048	6.036	25	0					3	6	2	DDA for preferred ion	[M+H]+1	4.09109e+07	4.15462e+07	4.31622e+07	4.62795e+07	142820	1.28567e+08	1.41474e+08	240025	106062	7.85636e+06	7.76387e+06	7.50311e+06	55.7712	91.5288
FALSE		C23 H6 N10 O13 S3	Full match	No results	No results	No results	-0.33	725.928	726.935	5.523	0	0					3	7	3	DDA for preferred ion	[M+H]+1	2.67064e+07	2.64891e+07	2.6011e+07	2.60945e+07	6.54439e+06	1.65186e+08	1.51994e+08	2.41701e+07	94150	4.80888e+07	4.70312e+07	4.55184e+07	5.11889	77.8593
FALSE		C10 H12 Cl N2 O18 P S2	Full match	No results	No results	No results	0.93	577.895	578.903	5.52	0	0					3	9	4	No MS2	[M+H]+1	5.05936e+06	5.49882e+06	5.19175e+06	4.58443e+06	2.43007e+06	1.12542e+08	9.6262e+07	1.00018e+07	78162	1.38932e+07	1.39847e+07	1.30761e+07	15.5403	83.4168
FALSE		C12 H16 N5 O4 P3 S	Full match	No results	No results	No results	4.3	419.014	420.023	5.405	0	0					3	8	3	DDA for preferred ion	[M+H]+1	7.13066e+07	6.98321e+07	7.33845e+07	7.17346e+07	8.40295e+06	3.4347e+07	2.9782e+07	1.71018e+07	43103.5	5.29695e+07	5.36555e+07	5.5845e+07	24.122	45.5014
FALSE		C14 H16 N6 O10 S	Full match	No results	No results	No results	1.24	460.065	483.055	5.757	0	0					3	9	3	DDA for preferred ion	[M+Na]+1	6.50663e+07	6.65693e+07	6.70352e+07	7.31212e+07	534712	3.3566e+07	3.65576e+07	2.49467e+06	44861.7	1.59621e+07	1.67394e+07	1.56573e+07	53.2725	85.1124
FALSE		C10 H12 N6 O3 P2	Full match	No results	No results	No results	-1.53	326.045	327.051	6.028	0	0					3	5	2	DDA for preferred ion	[M+H]+1	6.1818e+07	6.32479e+07	6.38617e+07	6.99136e+07	146456	1.4532e+08	1.64697e+08	243787	107698	1.18863e+07	1.17238e+07	1.14282e+07	55.9013	91.4612
FALSE		C16 H34 O4	Full match	No results	No results	No results	-0.65	290.246	308.279	0.757	0	0					3	10	4	DDA for preferred ion	[M+NH4]+1	1.04325e+06	989164	1.59637e+06	2.7696e+06	2.22842e+07	4.807e+06	924994	6.89511e+06	4.16634e+06	9.99118e+06	9.96217e+06	9.30501e+06	82.6882	121.395
FALSE		C14 H21 N9 O13 P2	Full match	No results	No results	No results	0.26	585.073	586.081	5.302	0	0					3	19	7	DDA for preferred ion	[M+H]+1	1.19236e+08	1.18109e+08	1.16996e+08	1.30825e+08	2.37681e+06	1.05395e+08	1.10172e+08	7.57288e+06	79516.6	2.73401e+07	3.09986e+07	3.01831e+07	51.0201	84.5364
FALSE		C43 H42 Cl N5 O S3	Full match	No results	No results	No results	0.38	775.224	776.232	0.658	0	0					3	2	1	No MS2	[M+H]+1	112246	59180	148786	108303	1.00658e+06	109072	53114	1.56172e+06	917214	2.1972e+07	2.19864e+07	2.22368e+07	180.341	119.67
FALSE		C21 H15 N O3	Full match	No results	No results	No results	-1.54	329.105	330.112	0.699	0	0					3	9	3	DDA for preferred ion	[M+H]+1	22410.3	175236	29359.9	13788.3	4764.54	23159.8	24418.1	4256.86	13434.3	2.06777e+07	2.02172e+07	1.93555e+07	139.298	65.239
FALSE		C12 H20 N2 O5	Full match	No results	No results	No results	-1.11	272.137	273.144	7.975	0	0					3	19	8	DDA for preferred ion	[M+H]+1	4.41605e+07	4.18494e+07	4.85647e+07	4.92502e+07	28538.7	4.36454e+07	4.51539e+07	61919	25518.9	1.87763e+06	2.20036e+06	2.12551e+06	56.3864	91.4474
FALSE		C8 H12 Cl N6 O5 P3 S3	Full match	No results	No results	No results	-1.24	495.893	496.9	5.527	0	0					3	6	2	DDA for preferred ion	[M+H]+1	4.03544e+06	4.15858e+06	4.41181e+06	2.7795e+06	2.22012e+06	1.0147e+08	8.73577e+07	7.98113e+06	66797.2	1.12636e+07	1.10358e+07	1.0781e+07	28.0552	84.0151
FALSE		C26 H25 N10 O10 P3 S4	Full match	No results	No results	No results	0.68	857.985	858.993	5.528	0	0					3	4	1	DDA for preferred ion	[M+H]+1	1.81825e+08	1.82678e+08	1.85534e+08	1.99269e+08	1.00604e+07	1.53309e+08	6.41571e+07	3.22909e+07	179318	1.55553e+08	1.5169e+08	1.51923e+08	39.219	80.9621
FALSE		C9 H15 N3 O11 P2 S	Full match	No results	No results	No results	-1.98	434.99	435.997	5.501	0	0					2	4	1	DDA for preferred ion	[M+H]+1	5.29342e+07	5.24409e+07	5.4192e+07	5.9869e+07	144564	5.50694e+07	5.20167e+07	7.48608e+06	42246.7	3.3155e+07	3.37073e+07	3.27489e+07	54.8079	81.2818
FALSE		C22 H41 N O2	Full match	No results	No results	No results	-1.51	351.314	352.32	0.733	0	0					3	11	5	DDA for preferred ion	[M+H]+1	2.58882e+06	1.17159e+06	560759	1.47233e+06	7.05946e+06	1.83049e+06	512761	1.51015e+07	1.31286e+06	2.87494e+07	2.89458e+07	2.65762e+07	113.473	121.942
FALSE		C11 H21 N6 O10 P S	Full match	No results	No results	No results	1.64	460.078	461.086	5.866	0	0					3	6	3	DDA for preferred ion	[M+H]+1	4.82146e+07	5.00818e+07	5.06637e+07	5.62056e+07	155587	1.03263e+08	1.04871e+08	2.08482e+06	83232.6	1.43259e+07	1.44279e+07	1.37645e+07	54.7431	89.6828
FALSE		C4 H N2 O5 P S	Full match	No results	No results	No results	-2.01	219.934	220.941	5.527	0	0					3	2	1	DDA for preferred ion	[M+H]+1	3.05124e+07	3.21586e+07	2.91865e+07	2.83614e+07	1.5228e+07	1.63013e+08	1.49891e+08	3.52215e+07	123608	5.08237e+07	5.01202e+07	5.0051e+07	5.39831	69.8214
FALSE		C8 H16 N2 O2	Full match	No results	No results	No results	-0.3	172.121	173.128	5.23	0	0					3	12	5	DDA for preferred ion	[M+H]+1	7.25251e+07	7.6868e+07	8.37116e+07	8.52755e+07	1.59541e+06	8.3981e+07	8.23327e+07	2.2896e+06	102899	2.60193e+07	2.60563e+07	2.37406e+07	52.4406	87.7993
FALSE		C15 H33 N O	Full match	No results	No results	No results	-0.77	243.256	244.263	2.515	0	0					3	7	3	DDA for preferred ion	[M+H]+1	1.56602e+06	1.56276e+06	1.54107e+06	1.77011e+06	6.11425e+07	1.20477e+06	1.17798e+06	7.13648e+07	453324	1.15448e+08	1.15662e+08	1.09345e+08	183.13	131.668
FALSE		C26 H20 N O16 P S	Full match	No results	No results	No results	0.5	665.024	666.032	5.481	0	0					3	10	4	DDA for preferred ion	[M+H]+1	4.69399e+07	4.48518e+07	4.94952e+07	5.40004e+07	3.19162e+06	1.02972e+07	8.99381e+06	7.62381e+06	33590.4	2.42839e+07	2.38229e+07	2.55407e+07	34.65	35.1375
FALSE		C31 H53 N5 O5	Full match	No results	No results	No results	-2.87	575.405	576.41	0.841	0	0					3	11	5	DDA for preferred ion	[M+H]+1	723296	7.6748e+06	3.47649e+06	2.40219e+06	2.05708e+06	2.79225e+06	1.03577e+06	5.24935e+06	26420.4	9.22426e+06	9.3182e+06	8.49002e+06	100.912	71.3216
FALSE		C6 H11 O13 P3	Full match	No results	No results	No results	-4.8	383.941	384.947	5.513	0	0					3	4	2	No MS2	[M+H]+1	4.50681e+07	4.80591e+07	4.61459e+07	4.6511e+07	1.36446e+07	1.66391e+08	1.59949e+08	3.49197e+07	122136	6.80852e+07	6.67553e+07	6.60583e+07	12.1808	71.1578
FALSE		C28 H53 N O8	Full match	No results	No results	No results	-0.71	531.377	532.384	0.835	0	0					3	15	6	DDA for preferred ion	[M+H]+1	831218	6.00632e+06	3.33481e+06	2.05841e+06	2.21068e+06	1.86302e+06	908034	5.2886e+06	311439	9.15777e+06	9.14727e+06	8.16592e+06	110.221	82.4123
FALSE		C14 H19 N10 O3 P3 S	Full match	No results	No results	No results	0.89	500.058	501.065	5.835	0	0					3	4	1	DDA for preferred ion	[M+H]+1	3.60848e+07	3.58897e+07	3.77524e+07	3.85062e+07	177976	1.45204e+07	1.5511e+07	789652	30170.7	7.42927e+06	7.65221e+06	7.56801e+06	53.8727	86.7471
FALSE		C12 H19 N O7	Full match	No results	No results	No results	-1.17	289.116	290.123	1.596	0	0					3	22	7	DDA for preferred ion	[M+H]+1	6.3954e+07	6.45563e+07	6.28999e+07	5.21814e+07	514187	5.52937e+07	5.86878e+07	8.79095e+06	1.15207e+06	2.25697e+07	2.40815e+07	2.60139e+07	50.9862	81.972
FALSE		C8 H10 N6 O8 P2	Full match	No results	No results	No results	2.48	380.004	381.012	5.31	0	0					3	17	6	DDA for preferred ion	[M+H]+1	1.06824e+08	1.43681e+08	1.01977e+08	9.8958e+07	2.20405e+06	1.10501e+08	1.33398e+08	8.5956e+06	153346	3.00355e+07	3.09277e+07	3.34009e+07	55.8814	85.4949
FALSE		C9 H17 N3 O10 P2 S	Full match	No results	No results	No results	-2.28	421.011	422.017	5.861	0	0					3	3	1	DDA for preferred ion	[M+H]+1	4.18402e+07	4.34788e+07	4.40359e+07	4.57807e+07	704325	1.11799e+08	1.16238e+08	7.52023e+06	105105	3.45941e+07	3.44014e+07	3.38348e+07	45.8972	86.0216
FALSE		C37 H15 N7 O14 P2	Full match	No results	No results	No results	-0.14	843.015	844.022	5.406	0	0					3	8	3	DDA for preferred ion	[M+H]+1	1.35536e+08	1.36471e+08	1.37038e+08	1.47292e+08	5.75693e+06	9.84679e+07	9.52659e+07	1.81352e+07	148013	6.56886e+07	6.4021e+07	6.20231e+07	52.2112	74.0907
FALSE		C12 H21 N O8	Full match	No results	No results	No results	-0.91	307.127	308.134	1.86	0	0					3	10	4	DDA for preferred ion	[M+H]+1	4.67726e+06	4.08279e+06	7.26329e+06	9.85757e+06	1.96285e+06	9.72123e+07	1.29804e+07	2.20599e+06	53467.2	4.76472e+06	4.67339e+06	4.43794e+06	65.7089	148.198
FALSE		C6 H11 N4 O2 P S4	Full match	No results	No results	No results	-2.75	329.95	660.906	5.525	0	0					3	10	3	DDA for preferred ion	[2M+H]+1	4.85572e+06	4.69892e+06	4.63716e+06	3.81258e+06	1.905e+06	9.061e+07	7.97214e+07	7.91086e+06	64478.6	1.16311e+07	1.12126e+07	1.08562e+07	18.3482	83.4744
FALSE		C7 H18 N O6 P	Full match	No results	No results	No results	-0.65	243.087	244.094	7.633	0	0					3	28	12	DDA for preferred ion	[M+H]+1	3.23626e+06	3.3734e+06	3.26531e+06	3.96025e+06	119816	9.21018e+06	8.69976e+06	175147	55124.3	1.17021e+06	925001	997036	43.7339	89.3262
[truncated: 596 more rows]

## Sheet: The raw data of metabolomics sc
Dataset EV1:
The raw data of metabolomics screening of EG7 cells treated with PBS or thimerosal
n=4 per group
Compounds-N: negative ion mode
[truncated: 4 more rows]
